# Supplementary material for: Chemical Proteomics Identifies Ketogenesis‐Mediated Cysteine Modifications Regulating Redox Function
Source: Angew Chem Int Ed Engl. 2026 Jan 16;65(14):e19830. doi: 10.1002/anie.202519830 (PMC13023691; doi:10.1002/anie.202519830)
Supplement: Supplementary file 2 — Supporting Information [file ANIE-65-e19830-s002.xlsx]

## Sheet: Column description
Tab Name	Description
Ccr_replicate_n	Cysteine crotonation sites identified by Acac-alkyne probe (4 replicates)
C427_replicate_n	Cysteine plus 427 Da modification identified by Acac-alkyne probe (4 replicates)
Main Column Name	Description
Peptide	The amino acid sequence of the identified peptide.
Prev AA	The amino acid that precedes the peptide in the parent protein sequence.
Next AA	The amino acid that follows the peptide in the parent protein sequence.
Peptide Length	The number of amino acids in the peptide sequence.
Protein Start	The position of the first amino acid of the peptide within the full-length protein.
Protein End	The position of the last amino acid of the peptide within the full-length protein.
Charges	The charge state(s) of the peptide ion detected in MS/MS (e.g., +2, +3).
Probability	The statistical confidence or probability score for the peptide identification. Higher values indicate greater confidence.
Spectral Count	The number of MS/MS spectra assigned to this peptide (i.e., how many times it was detected).
Intensity	The signal intensity or total ion current associated with the peptide, often related to its abundance.
Assigned Modifications	Post-translational modifications or chemical labels set during database search.
Protein	The full name of the parent protein that the peptide maps to.
Protein ID	The accession number or unique identifier for the protein (e.g., UniProt ID).
Entry Name	The database entry name, often a shorthand or standardized format for the protein.
Gene	The gene symbol corresponding to the protein.
Protein Description	A description of the protein’s function or biological role

## Sheet: Ccr_replicate_1
Peptide	Prev AA	Next AA	Peptide Length	Protein Start	Protein End	Charges	Probability	Spectral Count	Intensity	Assigned Modifications	Observed Modifications	Protein	Protein ID	Entry Name	Gene	Protein Description	Mapped Genes	Mapped Proteins
TSAVPSPCGK	R	Y	10	230	239	2	0.9995	4	0	8C(267.1577)		sp|P49748|ACADV_HUMAN	P49748	ACADV_HUMAN	ACADVL	Very long-chain specific acyl-CoA dehydrogenase, mitochondrial
TSAVPSPCGKYYTLNGSK	R	L	18	230	247	3	0.9943	1	0	8C(267.1577)		sp|P49748|ACADV_HUMAN	P49748	ACADV_HUMAN	ACADVL	Very long-chain specific acyl-CoA dehydrogenase, mitochondrial
IHMGSCAENTAK	K	K	12	191	202	3	1	4	0	6C(267.1577)		sp|P24752|THIL_HUMAN	P24752	THIL_HUMAN	ACAT1	Acetyl-CoA acetyltransferase, mitochondrial
SEFYANEACKR	K	L	11	393	403	3	0.9998	1	0	9C(267.1577)		sp|P49753|ACOT2_HUMAN	P49753	ACOT2_HUMAN	ACOT2	Acyl-coenzyme A thioesterase 2, mitochondrial	ACOT1
EACSYTIHAEGDER	R	G	14	397	410	3	0.9999	9	0	3C(267.1577)		sp|Q4G176|ACSF3_HUMAN	Q4G176	ACSF3_HUMAN	ACSF3	Malonate--CoA ligase ACSF3, mitochondrial
EASSSACDLPR	K	E	11	233	243	2, 3	1	5	0	7C(267.1577)		sp|Q96SZ5|AEDO_HUMAN	Q96SZ5	AEDO_HUMAN	ADO	2-aminoethanethiol dioxygenase
CRDVFEPAR	K	A	9	132	140	3	0.9993	3	0	1C(267.1577)		sp|Q9NX46|ADPRS_HUMAN	Q9NX46	ADPRS_HUMAN	ADPRS	ADP-ribosylhydrolase ARH3
AASCVLLHTGQK	M	M	12	2	13	2	0.9938	2	0	4C(267.1577), N-term(42.0106)		sp|P14550|AK1A1_HUMAN	P14550	AK1A1_HUMAN	AKR1A1	Aldo-keto reductase family 1 member A1
GDECGLALGR	R	L	10	85	94	2	0.9976	1	0	4C(267.1577)		sp|P54886|P5CS_HUMAN	P54886	P5CS_HUMAN	ALDH18A1	Delta-1-pyrroline-5-carboxylate synthase
ASVGECPAPVPVK	M	D	13	2	14	2, 3	1	17	0	6C(267.1577), N-term(42.0106)		sp|P56134|ATPK_HUMAN	P56134	ATPK_HUMAN	ATP5MF	ATP synthase subunit f, mitochondrial
ASVGECPAPVPVKDK	M	K	15	2	16	2, 3	1	12	0	6C(267.1577), N-term(42.0106)		sp|P56134|ATPK_HUMAN	P56134	ATPK_HUMAN	ATP5MF	ATP synthase subunit f, mitochondrial
ASVGECPAPVPVKDKK	M	L	16	2	17	3, 4	1	15	0	6C(267.1577), N-term(42.0106)		sp|P56134|ATPK_HUMAN	P56134	ATPK_HUMAN	ATP5MF	ATP synthase subunit f, mitochondrial
CAQNQNK	K	T	7	321	327	2	0.9997	2	0	1C(267.1577)		sp|Q5TC12|ATPF1_HUMAN	Q5TC12	ATPF1_HUMAN	ATPAF1	ATP synthase mitochondrial F1 complex assembly factor 1
CAQNQNKT	K	-	8	321	328	2	1	4	0	1C(267.1577)		sp|Q5TC12|ATPF1_HUMAN	Q5TC12	ATPF1_HUMAN	ATPAF1	ATP synthase mitochondrial F1 complex assembly factor 1
QGDFIKCVEQK	R	T	11	115	125	3	1	5	0	7C(267.1577)		sp|Q5TC12|ATPF1_HUMAN	Q5TC12	ATPF1_HUMAN	ATPAF1	ATP synthase mitochondrial F1 complex assembly factor 1
RPCTSMHFQLPIQA	K	-	14	220	233	3	0.9999	4	0	3C(267.1577)		sp|Q6P4H8|ACKMT_HUMAN	Q6P4H8	ACKMT_HUMAN	ATPSCKMT	ATP synthase subunit C lysine N-methyltransferase
METYCSSGSTDTSPVIDAVTHALTATTPYTR	K	Y	31	284	314	3, 4	1	5	0	5C(267.1577)		sp|Q02338|BDH_HUMAN	Q02338	BDH_HUMAN	BDH1	D-beta-hydroxybutyrate dehydrogenase, mitochondrial
ENSQLDTSPPCLGGNKK	R	T	17	116	132	3	1	2	0	11C(267.1577)		sp|Q9Y3E2|BOLA1_HUMAN	Q9Y3E2	BOLA1_HUMAN	BOLA1	BolA-like protein 1
VTDISGGCGAMYEIK	K	I	15	52	66	2, 3	1	8	0	11M(15.9949), 8C(267.1577)		sp|Q53S33|BOLA3_HUMAN	Q53S33	BOLA3_HUMAN	BOLA3	BolA-like protein 3
VTDISGGCGAMYEIKIESEEFK	K	E	22	52	73	3	0.9529	1	0	8C(267.1577)		sp|Q53S33|BOLA3_HUMAN	Q53S33	BOLA3_HUMAN	BOLA3	BolA-like protein 3
TCATDLQTK	K	A	9	41	49	2	0.9999	4	0	2C(267.1577)		sp|O95861|BPNT1_HUMAN	O95861	BPNT1_HUMAN	BPNT1	3'(2'),5'-bisphosphate nucleotidase 1
ACSGDGGVSYTQGQSPEPR	R	T	19	21	39	3	0.9983	2	0	2C(267.1577)		sp|Q6P1X6|CH082_HUMAN	Q6P1X6	CH082_HUMAN	C8orf82	UPF0598 protein C8orf82
SGRYEAAFPFLSPCGR	R	E	16	85	100	3	1	2	0	14C(267.1577)		sp|Q6P1X6|CH082_HUMAN	Q6P1X6	CH082_HUMAN	C8orf82	UPF0598 protein C8orf82
YEAAFPFLSPCGR	R	E	13	88	100	2, 3	1	9	0	11C(267.1577)		sp|Q6P1X6|CH082_HUMAN	Q6P1X6	CH082_HUMAN	C8orf82	UPF0598 protein C8orf82
QPLLEACDTLRR	R	G	12	520	531	3	0.9916	2	0	7C(267.1577)		sp|Q9HA77|SYCM_HUMAN	Q9HA77	SYCM_HUMAN	CARS2	Probable cysteine--tRNA ligase, mitochondrial
DYEFMWNPHLGYILTCPSNLGTGLR	K	A	25	268	292	3, 4	1	3	0	16C(267.1577)		sp|P12277|KCRB_HUMAN	P12277	KCRB_HUMAN	CKB	Creatine kinase B-type
LDCAQLK	R	E	7	156	162	2	0.9987	1	0	3C(267.1577)		sp|P09543|CN37_HUMAN	P09543	CN37_HUMAN	CNP	2',3'-cyclic-nucleotide 3'-phosphodiesterase
YATSCYSCCPR	R	L	11	136	146	3	0.9986	2	0	8C(267.1577), 9C(267.1577)		sp|Q13057|COASY_HUMAN	Q13057	COASY_HUMAN	COASY	Bifunctional coenzyme A synthase
GETEELQANACTNPAVHEK	K	L	19	348	366	3, 4	1	7	0	11C(267.1577)		sp|Q9NZJ6|COQ3_HUMAN	Q9NZJ6	COQ3_HUMAN	COQ3	Ubiquinone biosynthesis O-methyltransferase, mitochondrial
MMCGAPSATQPATAETQHIADQVR	-	S	24	1	24	3	1	2	0	3C(267.1577), N-term(42.0106)		sp|P04080|CYTB_HUMAN	P04080	CYTB_HUMAN	CSTB	Cystatin-B
SGMTTGSTLPVEGGFWAC	R	-	18	227	244	3	0.9847	1	0	18C(267.1577)		sp|Q7Z4W1|DCXR_HUMAN	Q7Z4W1	DCXR_HUMAN	DCXR	L-xylulose reductase
ACTAQSLGNLLDMMYR	K	E	16	86	101	3	1	2	0	2C(267.1577)		sp|Q16854|DGUOK_HUMAN	Q16854	DGUOK_HUMAN	DGUOK	Deoxyguanosine kinase, mitochondrial
ACTAQSLGNLLDMMYREPAR	K	W	20	86	105	3	1	4	0	2C(267.1577)		sp|Q16854|DGUOK_HUMAN	Q16854	DGUOK_HUMAN	DGUOK	Deoxyguanosine kinase, mitochondrial
TTAVCKDDLVTVK	R	T	13	62	74	3	1	5	0	5C(267.1577)		sp|P36957|ODO2_HUMAN	P36957	ODO2_HUMAN	DLST	Dihydrolipoyllysine-residue succinyltransferase component of 2-oxoglutarate dehydrogenase complex, mitochondrial
QCFLYHPDR	R	N	9	72	80	3	0.9897	1	0	2C(267.1577)		sp|Q96LL9|DJC30_HUMAN	Q96LL9	DJC30_HUMAN	DNAJC30	DnaJ homolog subfamily C member 30, mitochondrial
LQVLVEEAFGCQLQNR	K	D	16	376	391	3	1	3	0	11C(267.1577)		sp|Q5JPH6|SYEM_HUMAN	Q5JPH6	SYEM_HUMAN	EARS2	Nondiscriminating glutamyl-tRNA synthetase EARS2, mitochondrial
RGPSGCSGGPNTVYLQVVAAGSR	K	D	23	46	68	3	1	2	0	6C(267.1577)		sp|Q9BQ52|RNZ2_HUMAN	Q9BQ52	RNZ2_HUMAN	ELAC2	Zinc phosphodiesterase ELAC protein 2
TDFQQGCAK	R	T	9	164	172	2	0.9998	1	0	7C(267.1577)		sp|O95571|ETHE1_HUMAN	O95571	ETHE1_HUMAN	ETHE1	Persulfide dioxygenase ETHE1, mitochondrial
GHQDPSQATGTTGSSVSCTEEK	R	K	22	60	81	3, 4	1	10	0	18C(267.1577)		sp|Q96KR6|F210B_HUMAN	Q96KR6	F210B_HUMAN	FAM210B	Protein FAM210B, mitochondrial
GHQDPSQATGTTGSSVSCTEEKK	R	Q	23	60	82	4	1	7	0	18C(267.1577)		sp|Q96KR6|F210B_HUMAN	Q96KR6	F210B_HUMAN	FAM210B	Protein FAM210B, mitochondrial
LFWCEDER	R	F	8	331	338	2	0.9998	2	0	4C(267.1577)		sp|O95363|SYFM_HUMAN	O95363	SYFM_HUMAN	FARS2	Phenylalanine--tRNA ligase, mitochondrial
SGAMEMAGLCPAACMQTPR	K	M	19	676	694	3	0.9997	1	0	10C(267.1577),		sp|Q7L8L6|FAKD5_HUMAN	Q7L8L6	FAKD5_HUMAN	FASTKD5	FAST kinase domain-containing protein 5, mitochondrial
ALCSSLR	R	M	7	60	66	2	0.945	1	0	3C(267.1577)		sp|P14324|FPPS_HUMAN	P14324	FPPS_HUMAN	FDPS	Farnesyl pyrophosphate synthase
LHYGTDPCTGQPFR	R	F	14	229	242	3	1	7	0	8C(267.1577)		sp|Q8NFF5|FAD1_HUMAN	Q8NFF5	FAD1_HUMAN	FLAD1	FAD synthase
LHYGTDPCTGQPFRFPLVSVR	R	N	21	229	249	4	0.998	1	0	8C(267.1577)		sp|Q8NFF5|FAD1_HUMAN	Q8NFF5	FAD1_HUMAN	FLAD1	FAD synthase
AQHELHFQAATYLCLLR	R	S	17	55	71	4	1	3	0	14C(267.1577)		sp|Q96HJ9|FMC1_HUMAN	Q96HJ9	FMC1_HUMAN	FMC1	Protein FMC1 homolog
VTSEKLCR	R	A	8	47	54	2, 3	1	12	0	7C(267.1577)		sp|Q96HJ9|FMC1_HUMAN	Q96HJ9	FMC1_HUMAN	FMC1	Protein FMC1 homolog
EQHIAECMAK	R	M	10	118	127	3	0.9999	3	0	7C(267.1577)		sp|Q8TAE8|G45IP_HUMAN	Q8TAE8	G45IP_HUMAN	GADD45GIP1	Large ribosomal subunit protein mL64
EREQHIAECMAK	R	M	12	116	127	3, 4	0.9999	6	0	9C(267.1577)		sp|Q8TAE8|G45IP_HUMAN	Q8TAE8	G45IP_HUMAN	GADD45GIP1	Large ribosomal subunit protein mL64
VVTTPAFMCETALHYIHDGIGAMVR	K	K	25	236	260	4	1	4	0	9C(267.1577)		sp|P0DPI2|GAL3A_HUMAN	P0DPI2	GAL3A_HUMAN	GATD3	Glutamine amidotransferase-like class 1 domain-containing protein 3, mitochondrial
LLWNCNSNDGKDFER	K	K	15	244	258	3	0.9999	3	0	5C(267.1577)		sp|Q969S9|RRF2M_HUMAN	Q969S9	RRF2M_HUMAN	GFM2	Ribosome-releasing factor 2, mitochondrial
EPQKSEEVLKNCEIVNWK	K	Q	18	81	98	4	1	1	0	12C(267.1577)		sp|Q969I3|GLYL1_HUMAN	Q969I3	GLYL1_HUMAN	GLYATL1	Glycine N-acyltransferase-like protein 1
NCEIVNWK	K	Q	8	91	98	2, 3	1	6	0	2C(267.1577)		sp|Q969I3|GLYL1_HUMAN	Q969I3	GLYL1_HUMAN	GLYATL1	Glycine N-acyltransferase-like protein 1
SEEVLKNCEIVNWK	K	Q	14	85	98	3	1	4	0	8C(267.1577)		sp|Q969I3|GLYL1_HUMAN	Q969I3	GLYL1_HUMAN	GLYATL1	Glycine N-acyltransferase-like protein 1
RFQTIDIEPDIEALLSQGPSCA	R	-	22	182	203	3	0.9999	1	0	21C(267.1577)		sp|P07203|GPX1_HUMAN	P07203	GPX1_HUMAN	GPX1	Glutathione peroxidase 1
ATQCVPK	K	E	7	121	127	2	0.9992	6	0	4C(267.1577)		sp|Q9HAV7|GRPE1_HUMAN	Q9HAV7	GRPE1_HUMAN	GRPEL1	GrpE protein homolog 1, mitochondrial
ATQCVPKEEIKDDNPHLK	K	N	18	121	138	4	1	6	0	4C(267.1577)		sp|Q9HAV7|GRPE1_HUMAN	Q9HAV7	GRPE1_HUMAN	GRPEL1	GrpE protein homolog 1, mitochondrial
TAGEDCRSEDPPDELGPPLAER	R	A	22	39	60	3, 4	1	6	0	6C(267.1577)		sp|Q8TAA5|GRPE2_HUMAN	Q8TAA5	GRPE2_HUMAN	GRPEL2	GrpE protein homolog 2, mitochondrial
YIELFLNSCPK	R	G	11	468	478	2, 3	1	7	0	9C(267.1577)		sp|Q12849|GRSF1_HUMAN	Q12849	GRSF1_HUMAN	GRSF1	G-rich sequence factor 1
ETTEAACR	K	Y	8	170	177	2, 3	0.9996	3	0	7C(267.1577)		sp|Q9Y2Q3|GSTK1_HUMAN	Q9Y2Q3	GSTK1_HUMAN	GSTK1	Glutathione S-transferase kappa 1
LLVLEAFQVSHPCR	R	Q	14	193	206	3	1	4	0	13C(267.1577)		sp|O43708|MAAI_HUMAN	O43708	MAAI_HUMAN	GSTZ1	Maleylacetoacetate isomerase
LLVLEAFQVSHPCRQPDTPTELRA	R	-	24	193	216	4	1	4	0	13C(267.1577)		sp|O43708|MAAI_HUMAN	O43708	MAAI_HUMAN	GSTZ1	Maleylacetoacetate isomerase
DGIQGSCR	K	Y	8	108	115	2	0.9984	7	0	7C(267.1577)		sp|Q12789|TF3C1_HUMAN	Q12789	TF3C1_HUMAN	GTF3C1	General transcription factor 3C polypeptide 1
CSVLSTLR	K	G	8	394	401	2	0.9421	1	0	1C(267.1577)		sp|O43824|GTPB6_HUMAN	O43824	GTPB6_HUMAN	GTPBP6	Putative GTP-binding protein 6
DVSHPEAELQKCSVLSTLR	R	G	19	383	401	3, 4	1	4	0	12C(267.1577)		sp|O43824|GTPB6_HUMAN	O43824	GTPB6_HUMAN	GTPBP6	Putative GTP-binding protein 6
DFSHPCTWQVLDGAEDTLR	K	E	19	104	122	3	1	4	0	6C(267.1577)		sp|Q9BSH5|HDHD3_HUMAN	Q9BSH5	HDHD3_HUMAN	HDHD3	Haloacid dehalogenase-like hydrolase domain-containing protein 3
VAQATCK	K	L	7	318	324	2	0.9993	3	0	6C(267.1577)		sp|P35914|HMGCL_HUMAN	P35914	HMGCL_HUMAN	HMGCL	Hydroxymethylglutaryl-CoA lyase, mitochondrial
VAQATCKL	K	-	8	318	325	2, 3	1	7	0	6C(267.1577)		sp|P35914|HMGCL_HUMAN	P35914	HMGCL_HUMAN	HMGCL	Hydroxymethylglutaryl-CoA lyase, mitochondrial
VCNFLASQVPFPSR	K	L	14	213	226	2, 3	1	14	0	2C(267.1577)		sp|Q99714|HCD2_HUMAN	Q99714	HCD2_HUMAN	HSD17B10	3-hydroxyacyl-CoA dehydrogenase type-2
GTFLVTQAAAQALVSNGCR	K	G	19	130	148	3	1	2	0	18C(267.1577)		sp|Q92506|DHB8_HUMAN	Q92506	DHB8_HUMAN	HSD17B8	(3R)-3-hydroxyacyl-CoA dehydrogenase
GCYIGQELTAR	K	T	11	258	268	2, 3	1	8	0	2C(267.1577)		sp|Q5T440|CAF17_HUMAN	Q5T440	CAF17_HUMAN	IBA57	Putative transferase CAF17, mitochondrial
VWAVLPSSPEACGAASLQER	R	A	20	159	178	3	1	9	0	12C(267.1577)		sp|Q5T440|CAF17_HUMAN	Q5T440	CAF17_HUMAN	IBA57	Putative transferase CAF17, mitochondrial
TRGCNGLSYTLEYTK	R	T	15	54	68	3	1	4	0	4C(267.1577)		sp|Q9BUE6|ISCA1_HUMAN	Q9BUE6	ISCA1_HUMAN	ISCA1	Iron-sulfur cluster assembly 1 homolog, mitochondrial
LQVEGGGCSGFQYK	R	F	14	72	85	3	0.9971	1	0	8C(267.1577)		sp|Q86U28|ISCA2_HUMAN	Q86U28	ISCA2_HUMAN	ISCA2	Iron-sulfur cluster assembly 2 homolog, mitochondrial
ELCLPPVK	K	L	8	128	135	3	0.945	1	0	3C(267.1577)		sp|Q9H1K1|ISCU_HUMAN	Q9H1K1	ISCU_HUMAN	ISCU	Iron-sulfur cluster assembly enzyme ISCU
LHCSMLAEDAIK	K	A	12	136	147	3	0.9966	2	0	3C(267.1577)		sp|Q9H1K1|ISCU_HUMAN	Q9H1K1	ISCU_HUMAN	ISCU	Iron-sulfur cluster assembly enzyme ISCU
NVGTGLVGAPACGDVMK	K	L	17	58	74	3	1	1	0	12C(267.1577)		sp|Q9H1K1|ISCU_HUMAN	Q9H1K1	ISCU_HUMAN	ISCU	Iron-sulfur cluster assembly enzyme ISCU
DHSGGIGDICK	R	S	11	81	91	3	1	2	0	10C(267.1577)		sp|Q53H82|LACB2_HUMAN	Q53H82	LACB2_HUMAN	LACTB2	Endoribonuclease LACTB2
SINNDTTYCIK	K	K	11	92	102	3	0.9929	3	0	9C(267.1577)		sp|Q53H82|LACB2_HUMAN	Q53H82	LACB2_HUMAN	LACTB2	Endoribonuclease LACTB2
CIVSPAGR	R	H	8	12	19	2	0.9975	3	0	1C(267.1577)		sp|Q5VWZ2|LYPL1_HUMAN	Q5VWZ2	LYPL1_HUMAN	LYPLAL1	Lysophospholipase-like protein 1
DLLVENVPYCDAPTQK	K	Q	16	88	103	3	1	7	0	10C(267.1577)		sp|Q5U5X0|LYRM7_HUMAN	Q5U5X0	LYRM7_HUMAN	LYRM7	Complex III assembly factor LYRM7
DLLVENVPYCDAPTQKQ	K	-	17	88	104	2, 3	1	8	0	10C(267.1577)		sp|Q5U5X0|LYRM7_HUMAN	Q5U5X0	LYRM7_HUMAN	LYRM7	Complex III assembly factor LYRM7
KDLLVENVPYCDAPTQK	R	Q	17	87	103	3, 4	1	16	0	11C(267.1577)		sp|Q5U5X0|LYRM7_HUMAN	Q5U5X0	LYRM7_HUMAN	LYRM7	Complex III assembly factor LYRM7
KDLLVENVPYCDAPTQKQ	R	-	18	87	104	2, 3, 4	1	29	0	11C(267.1577)		sp|Q5U5X0|LYRM7_HUMAN	Q5U5X0	LYRM7_HUMAN	LYRM7	Complex III assembly factor LYRM7
MPGQCSVLLFPGQGSQVVGMGR	R	G	22	58	79	3	1	5	0	5C(267.1577)		sp|Q8IVS2|FABD_HUMAN	Q8IVS2	FABD_HUMAN	MCAT	Malonyl-CoA-acyl carrier protein transacylase, mitochondrial
MHCPTVPDEK	R	N	10	144	153	3	0.9991	6	0	3C(267.1577)		sp|Q9H825|METL8_HUMAN	Q9H825	METL8_HUMAN	METTL8	tRNA N(3)-cytidine methyltransferase METTL8, mitochondrial
GVAQTPGSVEEDALLCGPVSK	R	H	21	64	84	3	1	5	0	16C(267.1577)		sp|Q9BQP7|MGME1_HUMAN	Q9BQP7	MGME1_HUMAN	MGME1	Mitochondrial genome maintenance exonuclease 1
LSVLAVDPSSCTSGGSLLGDK	K	T	21	174	194	3	0.9999	1	0	11C(267.1577)		sp|Q8IVH4|MMAA_HUMAN	Q8IVH4	MMAA_HUMAN	MMAA	Methylmalonic aciduria type A protein, mitochondrial
IQCTLQDVGSALATPCSSAR	K	E	20	117	136	3	1	7	0	16C(267.1577), 3C(267.1577)		sp|Q96EY8|MMAB_HUMAN	Q96EY8	MMAB_HUMAN	MMAB	Corrinoid adenosyltransferase MMAB
ASPQLCR	M	A	7	2	8	2	1	6	0	6C(267.1577), N-term(42.0106)		sp|P25325|THTM_HUMAN	P25325	THTM_HUMAN	MPST	3-mercaptopyruvate sulfurtransferase
ASDHGWVCDQR	K	V	11	302	312	2, 3	1	10	0	8C(267.1577)		sp|Q9HC36|MRM3_HUMAN	Q9HC36	MRM3_HUMAN	MRM3	rRNA methyltransferase 3, mitochondrial
CEALAGAPLDNAPK	R	E	14	45	58	2, 3	1	14	0	1C(267.1577)		sp|P52815|RM12_HUMAN	P52815	RM12_HUMAN	MRPL12	Large ribosomal subunit protein bL12m
SSGHQRCEALAGAPLDNAPK	R	E	20	39	58	4	1	6	0	7C(267.1577)		sp|P52815|RM12_HUMAN	P52815	RM12_HUMAN	MRPL12	Large ribosomal subunit protein bL12m
LCPLKDEPWPIHPWEPGSFR	K	V	20	77	96	4	1	1	0	2C(267.1577)		sp|P09001|RM03_HUMAN	P09001	RM03_HUMAN	MRPL3	Large ribosomal subunit protein uL3m
YTSKENCNGK	K	M	10	132	141	3	0.9999	1	0	7C(267.1577)		sp|P09001|RM03_HUMAN	P09001	RM03_HUMAN	MRPL3	Large ribosomal subunit protein uL3m
ATEECTST	K	-	8	331	338	2	0.9997	5	0	5C(267.1577)		sp|Q9NYK5|RM39_HUMAN	Q9NYK5	RM39_HUMAN	MRPL39	Large ribosomal subunit protein mL39
FLTFKDCDPGEVNK	K	A	14	127	140	3	0.9995	4	0	7C(267.1577)		sp|Q9NYK5|RM39_HUMAN	Q9NYK5	RM39_HUMAN	MRPL39	Large ribosomal subunit protein mL39
PLPHATQGPAATPYHC	R	-	16	296	311	3	0.9993	1	0	16C(267.1577)		sp|Q9BYD3|RM04_HUMAN	Q9BYD3	RM04_HUMAN	MRPL4	Large ribosomal subunit protein uL4m
EESIHCK	R	S	7	86	92	3	0.8981	1	0	6C(267.1577)		sp|Q8N983|RM43_HUMAN	Q8N983	RM43_HUMAN	MRPL43	Large ribosomal subunit protein mL43
NPGVVIYVNSRPCCVPR	R	V	17	58	74	3	0.9804	2	0	13C(267.1577)		sp|Q8N983|RM43_HUMAN	Q8N983	RM43_HUMAN	MRPL43	Large ribosomal subunit protein mL43
RNPGVVIYVNSRPCCVPR	R	V	18	57	74	4	1	11	0	14C(267.1577)		sp|Q8N983|RM43_HUMAN	Q8N983	RM43_HUMAN	MRPL43	Large ribosomal subunit protein mL43
KEPILVCPPLR	K	S	11	46	56	3, 4	1	6	0	7C(267.1577)		sp|Q8N5N7|RM50_HUMAN	Q8N5N7	RM50_HUMAN	MRPL50	Large ribosomal subunit protein mL50
GAVTSEALKDPDVCTDPVQLTTYAMGVNIYK	K	E	31	49	79	4	1	3	0	14C(267.1577)		sp|Q6P161|RM54_HUMAN	Q6P161	RM54_HUMAN	MRPL54	Large ribosomal subunit protein mL54
LTISYCR	R	S	7	77	83	2, 3	0.9997	5	0	6C(267.1577)		sp|Q14197|ICT1_HUMAN	Q14197	ICT1_HUMAN	MRPL58	Large ribosomal subunit protein mL62
GVVLCTFTR	K	K	9	60	68	2, 3	0.9998	4	0	5C(267.1577)		sp|O15235|RT12_HUMAN	O15235	RT12_HUMAN	MRPS12	Small ribosomal subunit protein uS12m
IVAAHNKCPR	R	D	10	34	43	3	1	2	0	8C(267.1577)		sp|Q9Y3D3|RT16_HUMAN	Q9Y3D3	RT16_HUMAN	MRPS16	Small ribosomal subunit protein bS16m
EKEHYCLADLASLMDK	R	T	16	44	59	3, 4	1	4	0	6C(267.1577)		sp|Q92552|RT27_HUMAN	Q92552	RT27_HUMAN	MRPS27	Small ribosomal subunit protein mS27
ECEGIVPVPLAEK	K	L	13	104	116	2, 3	1	5	0	2C(267.1577)		sp|P82932|RT06_HUMAN	P82932	RT06_HUMAN	MRPS6	Small ribosomal subunit protein bS6m
GNIVKHPLTQELKECEGIVPVPLAEK	R	L	26	91	116	4	1	4	0	15C(267.1577)		sp|P82932|RT06_HUMAN	P82932	RT06_HUMAN	MRPS6	Small ribosomal subunit protein bS6m
HPLTQELKECEGIVPVPLAEK	K	L	21	96	116	3, 4	1	17	0	10C(267.1577)		sp|P82932|RT06_HUMAN	P82932	RT06_HUMAN	MRPS6	Small ribosomal subunit protein bS6m
LLTSQCGAAEEEFVQR	K	F	16	228	243	3	1	3	0	6C(267.1577)		sp|P82933|RT09_HUMAN	P82933	RT09_HUMAN	MRPS9	Small ribosomal subunit protein uS9m
SPQLILVNMASFPECTAAAIK	K	A	21	140	160	3	1	1	0	15C(267.1577)		sp|Q96E11|RRFM_HUMAN	Q96E11	RRFM_HUMAN	MRRF	Ribosome-recycling factor, mitochondrial
GQAGGGGPGTGPGLGEAGSLATCELPLAK	R	S	29	23	51	3, 4	1	8	0	23C(267.1577)		sp|Q9Y3D2|MSRB2_HUMAN	Q9Y3D2	MSRB2_HUMAN	MSRB2	Methionine-R-sulfoxide reductase B2, mitochondrial
KYCSGTGWPSFSEAHGTSGSDESHTGILR	K	R	29	103	131	4	1	8	0	3C(267.1577)		sp|Q9Y3D2|MSRB2_HUMAN	Q9Y3D2	MSRB2_HUMAN	MSRB2	Methionine-R-sulfoxide reductase B2, mitochondrial
YCSGTGWPSFSEAHGTSGSDESHTGILR	K	R	28	104	131	4	1	6	0	2C(267.1577)		sp|Q9Y3D2|MSRB2_HUMAN	Q9Y3D2	MSRB2_HUMAN	MSRB2	Methionine-R-sulfoxide reductase B2, mitochondrial
NLVQCLLEK	R	Q	9	72	80	2, 3	0.9999	6	0	5C(267.1577)		sp|Q7Z6M4|MTEF4_HUMAN	Q7Z6M4	MTEF4_HUMAN	MTERF4	Transcription termination factor 4, mitochondrial
SNNYVQEPECR	R	R	11	60	70	2, 3	1	2	0	10C(267.1577)		sp|Q7Z6M4|MTEF4_HUMAN	Q7Z6M4	MTEF4_HUMAN	MTERF4	Transcription termination factor 4, mitochondrial
SNNYVQEPECRR	R	N	12	60	71	3	0.9997	4	0	10C(267.1577)		sp|Q7Z6M4|MTEF4_HUMAN	Q7Z6M4	MTEF4_HUMAN	MTERF4	Transcription termination factor 4, mitochondrial
ENFPLCGR	R	D	8	18	25	2, 3	0.9993	6	0	6C(267.1577)		sp|Q9BT17|MTG1_HUMAN	Q9BT17	MTG1_HUMAN	MTG1	Mitochondrial ribosome-associated GTPase 1
FGYVQHYGLGSACDNVER	R	V	18	250	267	3	0.9959	1	0	13C(267.1577)		sp|Q9BT17|MTG1_HUMAN	Q9BT17	MTG1_HUMAN	MTG1	Mitochondrial ribosome-associated GTPase 1
APVTCTPGQPGQQR	R	V	14	202	215	3	1	4	0	5C(267.1577)		sp|Q9H4K7|MTG2_HUMAN	Q9H4K7	MTG2_HUMAN	MTG2	Mitochondrial ribosome-associated GTPase 2
SSCSPGGR	R	T	8	59	66	2	0.9999	4	0	3C(267.1577)		sp|Q6UB35|C1TM_HUMAN	Q6UB35	C1TM_HUMAN	MTHFD1L	Monofunctional C1-tetrahydrofolate synthase, mitochondrial
VGCGSPR	K	I	7	300	306	2	0.9998	6	0	3C(267.1577)		sp|Q6UB35|C1TM_HUMAN	Q6UB35	C1TM_HUMAN	MTHFD1L	Monofunctional C1-tetrahydrofolate synthase, mitochondrial
LLDVPTGDCHISPK	K	N	14	220	233	3	1	2	0	9C(267.1577)		sp|Q9BSJ5|CQ080_HUMAN	Q9BSJ5	CQ080_HUMAN	MTNAP1	Mitochondrial nucleoid-associated protein 1
TVMSHGCENFNTR	R	D	13	326	338	3	0.9933	1	0	7C(267.1577)		sp|Q9BSJ5|CQ080_HUMAN	Q9BSJ5	CQ080_HUMAN	MTNAP1	Mitochondrial nucleoid-associated protein 1
STPYECGFDPMSPAR	K	V	15	34	48	2, 3	1	6	0	6C(267.1577)		sp|P03897|NU3M_HUMAN	P03897	NU3M_HUMAN	MT-ND3	NADH-ubiquinone oxidoreductase chain 3
ELAGCGSR	R	A	8	54	61	2, 3	1	13	0	5C(267.1577)		sp|Q4G0N4|NAKD2_HUMAN	Q4G0N4	NAKD2_HUMAN	NADK2	NAD kinase 2, mitochondrial
KTTGLVGLAVCNTPHER	K	L	17	7	23	4	0.9966	2	0	11C(267.1577)		sp|Q16718|NDUA5_HUMAN	Q16718	NDUA5_HUMAN	NDUFA5	NADH dehydrogenase [ubiquinone] 1 alpha subcomplex subunit 5
TTGLVGLAVCNTPHER	K	L	16	8	23	3, 4	1	13	0	10C(267.1577)		sp|Q16718|NDUA5_HUMAN	Q16718	NDUA5_HUMAN	NDUFA5	NADH dehydrogenase [ubiquinone] 1 alpha subcomplex subunit 5
AAETCQEPK	K	E	9	83	91	2, 3	1	13	0	5C(267.1577)		sp|Q9P032|NDUF4_HUMAN	Q9P032	NDUF4_HUMAN	NDUFAF4	NADH dehydrogenase [ubiquinone] 1 alpha subcomplex assembly factor 4
AAETCQEPKEFR	K	L	12	83	94	3	1	3	0	5C(267.1577)		sp|Q9P032|NDUF4_HUMAN	Q9P032	NDUF4_HUMAN	NDUFAF4	NADH dehydrogenase [ubiquinone] 1 alpha subcomplex assembly factor 4
VIACDGGGGALGHPK	R	V	15	84	98	3	0.9999	2	0	4C(267.1577)		sp|O75380|NDUS6_HUMAN	O75380	NDUS6_HUMAN	NDUFS6	NADH dehydrogenase [ubiquinone] iron-sulfur protein 6, mitochondrial
LQGSCTSCPSSIITLK	K	N	16	206	221	3	1	13	0	5C(267.1577), 8C(267.1577)		sp|Q9UMS0|NFU1_HUMAN	Q9UMS0	NFU1_HUMAN	NFU1	NFU1 iron-sulfur cluster scaffold homolog, mitochondrial
NADCSSGPGQR	R	V	11	98	108	2, 3	1	7	0	4C(267.1577)		sp|Q9BSD7|NTPCR_HUMAN	Q9BSD7	NTPCR_HUMAN	NTPCR	Cancer-related nucleoside-triphosphatase
NHLLPDIVTCVQSSR	R	K	15	175	189	3	1	4	0	10C(267.1577)		sp|Q9BSD7|NTPCR_HUMAN	Q9BSD7	NTPCR_HUMAN	NTPCR	Cancer-related nucleoside-triphosphatase
VGLEPPPGKRECR	R	V	13	65	77	4	0.9999	5	0	12C(267.1577)		sp|Q9BSD7|NTPCR_HUMAN	Q9BSD7	NTPCR_HUMAN	NTPCR	Cancer-related nucleoside-triphosphatase
VLGLGLGCLR	R	L	10	81	90	2	0.9998	1	0	8C(267.1577)		sp|Q9BRJ7|TIRR_HUMAN	Q9BRJ7	TIRR_HUMAN	NUDT16L1	Tudor-interacting repair regulator protein
NPPVGACDLQGELDR	R	F	15	38	52	2, 3	1	8	0	7C(267.1577)		sp|P53370|NUDT6_HUMAN	P53370	NUDT6_HUMAN	NUDT6	Nucleoside diphosphate-linked moiety X motif 6
NPPVGACDLQGELDRFGGISVR	R	L	22	38	59	3	0.9844	3	0	7C(267.1577)		sp|P53370|NUDT6_HUMAN	P53370	NUDT6_HUMAN	NUDT6	Nucleoside diphosphate-linked moiety X motif 6
LAGLTCSGAEGLAR	R	P	14	202	215	2, 3	1	10	0	6C(267.1577)		sp|Q8WV74|NUDT8_HUMAN	Q8WV74	NUDT8_HUMAN	NUDT8	Mitochondrial coenzyme A diphosphatase NUDT8
LAGLTCSGAEGLARPK	R	Q	16	202	217	3, 4	1	12	0	6C(267.1577)		sp|Q8WV74|NUDT8_HUMAN	Q8WV74	NUDT8_HUMAN	NUDT8	Mitochondrial coenzyme A diphosphatase NUDT8
MLPDCLSAEGELR	-	C	13	1	13	2, 3	1	10	0	5C(267.1577)		sp|Q8WV74|NUDT8_HUMAN	Q8WV74	NUDT8_HUMAN	NUDT8	Mitochondrial coenzyme A diphosphatase NUDT8
PKQPLASPCQASSTPGLNK	R	G	19	216	234	3	1	3	0	9C(267.1577)		sp|Q8WV74|NUDT8_HUMAN	Q8WV74	NUDT8_HUMAN	NUDT8	Mitochondrial coenzyme A diphosphatase NUDT8
QPLASPCQASSTPGLNK	K	G	17	218	234	2, 3	1	8	0	7C(267.1577)		sp|Q8WV74|NUDT8_HUMAN	Q8WV74	NUDT8_HUMAN	NUDT8	Mitochondrial coenzyme A diphosphatase NUDT8
DAHWSEDSEADCHAL	R	-	15	336	350	3	1	7	0	12C(267.1577)		sp|Q9BW91|NUDT9_HUMAN	Q9BW91	NUDT9_HUMAN	NUDT9	ADP-ribose pyrophosphatase, mitochondrial
SDFGSCPPEEQPR	R	G	13	59	71	3	0.9999	3	0	6C(267.1577)		sp|Q8WZ82|OVCA2_HUMAN	Q8WZ82	OVCA2_HUMAN	OVCA2	Esterase OVCA2
VQITLTSHDCGELTK	K	K	15	100	114	3	0.9963	1	0	10C(267.1577)		sp|Q9H0N5|PHS2_HUMAN	Q9H0N5	PHS2_HUMAN	PCBD2	Pterin-4-alpha-carbinolamine dehydratase 2
VQITLTSHDCGELTKK	K	D	16	100	115	4	1	3	0	10C(267.1577)		sp|Q9H0N5|PHS2_HUMAN	Q9H0N5	PHS2_HUMAN	PCBD2	Pterin-4-alpha-carbinolamine dehydratase 2
KSRPNASGGAACSGPGPEPAVFCEPVVK	R	L	28	97	124	4	0.9999	1	0	12C(267.1577)		sp|Q6L8Q7|PDE12_HUMAN	Q6L8Q7	PDE12_HUMAN	PDE12	2',5'-phosphodiesterase 12
SRPNASGGAACSGPGPEPAVFCEPVVK	K	L	27	98	124	4	0.9998	2	0	11C(267.1577),		sp|Q6L8Q7|PDE12_HUMAN	Q6L8Q7	PDE12_HUMAN	PDE12	2',5'-phosphodiesterase 12
HYNTNHEADDWCVPSR	K	E	16	410	425	4	0.9999	1	0	12C(267.1577)		sp|Q15118|PDK1_HUMAN	Q15118	PDK1_HUMAN	PDK1	[Pyruvate dehydrogenase (acetyl-transferring)] kinase isozyme 1, mitochondrial
HYNTNHEADDWCVPSREPK	K	D	19	410	428	4	1	4	0	12C(267.1577)		sp|Q15118|PDK1_HUMAN	Q15118	PDK1_HUMAN	PDK1	[Pyruvate dehydrogenase (acetyl-transferring)] kinase isozyme 1, mitochondrial
HYQTIQEAGDWCVPSTEPK	R	N	19	381	399	3	0.9944	1	0	12C(267.1577)		sp|Q15119|PDK2_HUMAN	Q15119	PDK2_HUMAN	PDK2	[Pyruvate dehydrogenase (acetyl-transferring)] kinase isozyme 2, mitochondrial
FHFGDSLCTHKGEIPALPPCK	K	F	21	258	278	4	0.9838	2	0	8C(267.1577)		sp|O75439|MPPB_HUMAN	O75439	MPPB_HUMAN	PMPCB	Mitochondrial-processing peptidase subunit beta
SNMCWLRD	R	-	8	482	489	2	0.9747	1	0	4C(267.1577)		sp|O75439|MPPB_HUMAN	O75439	MPPB_HUMAN	PMPCB	Mitochondrial-processing peptidase subunit beta
KLPEEEAECYFHSRPK	K	S	16	148	163	4	1	3	0	9C(267.1577)		sp|Q9NVS9|PNPO_HUMAN	Q9NVS9	PNPO_HUMAN	PNPO	Pyridoxine-5'-phosphate oxidase
DCPHISQR	R	S	8	142	149	3	1	5	0	2C(267.1577)		sp|Q9Y2S7|PDIP2_HUMAN	Q9Y2S7	PDIP2_HUMAN	POLDIP2	Polymerase delta-interacting protein 2
THTYYQVLIDARDCPHISQR	K	S	20	130	149	4	1	2	0	14C(267.1577)		sp|Q9Y2S7|PDIP2_HUMAN	Q9Y2S7	PDIP2_HUMAN	POLDIP2	Polymerase delta-interacting protein 2
DATPVPCGR	K	W	9	113	121	2	0.9997	8	0	7C(267.1577)		sp|O00411|RPOM_HUMAN	O00411	RPOM_HUMAN	POLRMT	DNA-directed RNA polymerase, mitochondrial
LPECGSGDGSLQPPR	R	K	15	91	105	3	0.9998	6	0	4C(267.1577)		sp|O00411|RPOM_HUMAN	O00411	RPOM_HUMAN	POLRMT	DNA-directed RNA polymerase, mitochondrial
LPECGSGDGSLQPPRK	R	V	16	91	106	3	0.8965	1	0	4C(267.1577)		sp|O00411|RPOM_HUMAN	O00411	RPOM_HUMAN	POLRMT	DNA-directed RNA polymerase, mitochondrial
CTQEEAR	R	S	7	302	308	2	0.9994	3	0	1C(267.1577)		sp|Q9H2U2|IPYR2_HUMAN	Q9H2U2	IPYR2_HUMAN	PPA2	Inorganic pyrophosphatase 2, mitochondrial
GQPCSQNYR	R	L	9	41	49	2, 3	1	16	0	4C(267.1577)		sp|Q9H2U2|IPYR2_HUMAN	Q9H2U2	IPYR2_HUMAN	PPA2	Inorganic pyrophosphatase 2, mitochondrial
APCPPKVVLVESSER	R	L	15	24	38	3	1	5	0	3C(267.1577)		sp|P50336|PPOX_HUMAN	P50336	PPOX_HUMAN	PPOX	Protoporphyrinogen oxidase
GQPVCGLSLQAEGR	R	W	14	254	267	3	0.9825	1	0	5C(267.1577)		sp|P50336|PPOX_HUMAN	P50336	PPOX_HUMAN	PPOX	Protoporphyrinogen oxidase
AFQYVETHGEVCPANWTPDSPTIKPSPAASK	K	E	31	218	248	3, 4	1	7	0	12C(267.1577)		sp|P30048|PRDX3_HUMAN	P30048	PRDX3_HUMAN	PRDX3	Thioredoxin-dependent peroxide reductase, mitochondrial
ALNVEPDGTGLTCSLAPNIISQL	K	-	23	192	214	3	0.9995	4	0	13C(267.1577)		sp|P30044|PRDX5_HUMAN	P30044	PRDX5_HUMAN	PRDX5	Peroxiredoxin-5, mitochondrial
TKPQGDQDTGKEADDGCALGGR	R	-	22	679	700	4	0.9997	5	0	17C(267.1577)		sp|O75127|PTCD1_HUMAN	O75127	PTCD1_HUMAN	PTCD1	Pentatricopeptide repeat-containing protein 1, mitochondrial
CVLEPRPPGK	R	R	10	20	29	3	0.9903	3	0	1C(267.1577)		sp|Q86Y79|PTH_HUMAN	Q86Y79	PTH_HUMAN	PTRH1	Peptidyl-tRNA hydrolase
CVLEPRPPGKR	R	W	11	20	30	4	1	11	0	1C(267.1577)		sp|Q86Y79|PTH_HUMAN	Q86Y79	PTH_HUMAN	PTRH1	Peptidyl-tRNA hydrolase
PAHPEAVQAHVLGCFSPAEQELLPLLLDR	R	A	29	166	194	4	0.9998	2	0	14C(267.1577)		sp|Q86Y79|PTH_HUMAN	Q86Y79	PTH_HUMAN	PTRH1	Peptidyl-tRNA hydrolase
GPQDPSACR	K	Y	9	253	261	2, 3	0.9989	2	0	8C(267.1577)		sp|Q9Y606|PUS1_HUMAN	Q9Y606	PUS1_HUMAN	PUS1	Pseudouridylate synthase 1 homolog
SVLYGNLGAASCTLQGPQFGSHG	K	-	23	281	303	3	1	3	0	12C(267.1577)		sp|Q8N0Z8|PUSL1_HUMAN	Q8N0Z8	PUSL1_HUMAN	PUSL1	tRNA pseudouridine synthase-like 1
MLLDSEQHPCQLK	K	D	13	216	228	3	0.9996	3	0	10C(267.1577)		sp|Q96C36|P5CR2_HUMAN	Q96C36	P5CR2_HUMAN	PYCR2	Pyrroline-5-carboxylate reductase 2
SLLINAVEASCIR	R	T	13	252	264	3	0.9998	1	0	11C(267.1577)		sp|Q96C36|P5CR2_HUMAN	Q96C36	P5CR2_HUMAN	PYCR2	Pyrroline-5-carboxylate reductase 2	PYCR1
AIACQLSR	R	V	8	8	15	2	0.9929	2	0	4C(267.1577)		sp|Q5T160|SYRM_HUMAN	Q5T160	SYRM_HUMAN	RARS2	Probable arginine--tRNA ligase, mitochondrial
TEDGHSCGASRE	R	-	12	332	343	3	1	6	0	7C(267.1577)		sp|Q8N0V3|RBFA_HUMAN	Q8N0V3	RBFA_HUMAN	RBFA	Putative ribosome-binding factor A, mitochondrial
FCACPEEAAHALELR	R	K	15	63	77	3	0.9961	2	0	2C(267.1577), 4C(267.1577)		sp|Q9NP81|SYSM_HUMAN	Q9NP81	SYSM_HUMAN	SARS2	Serine--tRNA ligase, mitochondrial
ACFGTFLPEEK	K	L	11	79	89	2	1	4	0	2C(267.1577)		sp|Q9NRP4|SDHF3_HUMAN	Q9NRP4	SDHF3_HUMAN	SDHAF3	Succinate dehydrogenase assembly factor 3, mitochondrial
QNSTGKACFGTFLPEEK	R	L	17	73	89	3	0.9427	1	0	8C(267.1577)		sp|Q9NRP4|SDHF3_HUMAN	Q9NRP4	SDHF3_HUMAN	SDHAF3	Succinate dehydrogenase assembly factor 3, mitochondrial
CATDPNSYK	R	S	9	46	54	2	0.996	2	0	1C(267.1577)		sp|Q9BQT8|ODC_HUMAN	Q9BQT8	ODC_HUMAN	SLC25A21	Mitochondrial 2-oxodicarboxylate carrier
GIIDCVVR	K	I	8	53	60	2	0.9986	1	0	5C(267.1577)		sp|P05141|ADT2_HUMAN	P05141	ADT2_HUMAN	SLC25A5	ADP/ATP translocase 2	SLC25A4
CHGIGEYYR	K	G	9	166	174	3	0.9994	1	0	1C(267.1577)		sp|Q3SY17|S2552_HUMAN	Q3SY17	S2552_HUMAN	SLC25A52	Mitochondrial nicotinamide adenine dinucleotide transporter SLC25A52	SLC25A51
GIVDCIVR	K	I	8	53	60	2	0.9979	1	0	5C(267.1577)		sp|P12236|ADT3_HUMAN	P12236	ADT3_HUMAN	SLC25A6	ADP/ATP translocase 3
KYDGYTSCPLVTGYNR	K	V	16	372	387	3	0.9993	1	0	8C(267.1577)		sp|Q9Y6N5|SQOR_HUMAN	Q9Y6N5	SQOR_HUMAN	SQOR	Sulfide:quinone oxidoreductase, mitochondrial
CLGGLLR	R	P	7	128	134	2	0.9953	2	0	1C(267.1577)		sp|Q5T011|SZT2_HUMAN	Q5T011	SZT2_HUMAN	SZT2	KICSTOR complex protein SZT2
EGGPNPEHNSNLANILEVCR	K	S	20	94	113	3, 4	1	6	0	19C(267.1577)		sp|Q9BSH4|TACO1_HUMAN	Q9BSH4	TACO1_HUMAN	TACO1	Translational activator of cytochrome c oxidase 1
IFSKLCLNIR	R	L	10	80	89	3	1	4	0	6C(267.1577)		sp|Q9BSH4|TACO1_HUMAN	Q9BSH4	TACO1_HUMAN	TACO1	Translational activator of cytochrome c oxidase 1
KYGAEEC	R	-	7	240	246	2	0.9998	5	0	7C(267.1577)		sp|Q00059|TFAM_HUMAN	Q00059	TFAM_HUMAN	TFAM	Transcription factor A, mitochondrial
SKDCAYK	R	W	7	380	386	3	0.9019	1	0	4C(267.1577)		sp|Q9H5Q4|TFB2M_HUMAN	Q9H5Q4	TFB2M_HUMAN	TFB2M	Dimethyladenosine transferase 2, mitochondrial
SKDCAYKWLYDETLEDR	R	-	17	380	396	3	0.9992	2	0	4C(267.1577)		sp|Q9H5Q4|TFB2M_HUMAN	Q9H5Q4	TFB2M_HUMAN	TFB2M	Dimethyladenosine transferase 2, mitochondrial
DCSVPNPSWNK	K	D	11	45	55	2	0.9864	1	0	2C(267.1577)		sp|Q5T1C6|THEM4_HUMAN	Q5T1C6	THEM4_HUMAN	THEM4	Acyl-coenzyme A thioesterase THEM4
RPIPLCSVVMINSQLDKVEGR	K	K	21	186	206	4	0.9202	1	0	6C(267.1577)		sp|Q5T1C6|THEM4_HUMAN	Q5T1C6	THEM4_HUMAN	THEM4	Acyl-coenzyme A thioesterase THEM4
LGEMIETAYGENFACSK	R	I	17	310	326	3	0.9998	2	0	15C(267.1577)		sp|Q8IYQ7|THNS1_HUMAN	Q8IYQ7	THNS1_HUMAN	THNSL1	Threonine synthase-like 1
LSCGEWK	K	S	7	275	281	2	0.9965	3	0	3C(267.1577)		sp|Q8IYQ7|THNS1_HUMAN	Q8IYQ7	THNS1_HUMAN	THNSL1	Threonine synthase-like 1
FEDRSPAAECLSEKETEELMAWMR	K	N	24	564	587	4	0.9996	1	0	10C(267.1577)		sp|Q12931|TRAP1_HUMAN	Q12931	TRAP1_HUMAN	TRAP1	Heat shock protein 75 kDa, mitochondrial
SPAAECLSEKETEELMAWMR	R	N	20	568	587	3	1	4	0	6C(267.1577)		sp|Q12931|TRAP1_HUMAN	Q12931	TRAP1_HUMAN	TRAP1	Heat shock protein 75 kDa, mitochondrial
SSVQEECVSTISSSK	K	D	15	72	86	3	1	2	0	7C(267.1577)		sp|Q7L0Y3|TM10C_HUMAN	Q7L0Y3	TM10C_HUMAN	TRMT10C	tRNA methyltransferase 10 homolog C
SSVQEECVSTISSSKDEDPLAATR	K	E	24	72	95	3, 4	1	9	0	7C(267.1577)		sp|Q7L0Y3|TM10C_HUMAN	Q7L0Y3	TM10C_HUMAN	TRMT10C	tRNA methyltransferase 10 homolog C
TLMECVSNTAK	K	K	11	119	129	2	1	6	0	5C(267.1577)		sp|Q7L0Y3|TM10C_HUMAN	Q7L0Y3	TM10C_HUMAN	TRMT10C	tRNA methyltransferase 10 homolog C
TLMECVSNTAKK	K	K	12	119	130	3	0.9453	2	0	5C(267.1577)		sp|Q7L0Y3|TM10C_HUMAN	Q7L0Y3	TM10C_HUMAN	TRMT10C	tRNA methyltransferase 10 homolog C
ALSCTLNR	M	Y	8	2	9	2	1	3	0	4C(267.1577), N-term(42.0106)		sp|Q7Z4G4|TRM11_HUMAN	Q7Z4G4	TRM11_HUMAN	TRMT11	tRNA (guanine(10)-N(2))-methyltransferase homolog
HVSPSCSTSR	R	E	10	138	147	3	1	5	0	6C(267.1577)		sp|Q9BVS5|TR61B_HUMAN	Q9BVS5	TR61B_HUMAN	TRMT61B	tRNA (adenine(58)-N(1))-methyltransferase, mitochondrial
YQGEHCLLK	K	E	9	368	376	3	0.9995	4	0	6C(267.1577)		sp|Q96Q11|TRNT1_HUMAN	Q96Q11	TRNT1_HUMAN	TRNT1	CCA tRNA nucleotidyltransferase 1, mitochondrial
SKPESNEQVLSCEYITLNEPK	K	R	21	320	340	3	0.9872	1	0	12C(267.1577)		sp|Q8WWH5|TRUB1_HUMAN	Q8WWH5	TRUB1_HUMAN	TRUB1	Pseudouridylate synthase TRUB1
ALETCGGDLK	K	Q	10	67	76	2	0.9999	4	0	5C(267.1577)		sp|P43897|EFTS_HUMAN	P43897	EFTS_HUMAN	TSFM	Elongation factor Ts, mitochondrial
TGYSFVNCKK	K	A	10	57	66	3	0.9999	2	0	8C(267.1577)		sp|P43897|EFTS_HUMAN	P43897	EFTS_HUMAN	TSFM	Elongation factor Ts, mitochondrial
VVNSETPVVVDFHAQWCGPCK	R	I	21	74	94	3, 4	1	18	0	17C(267.1577)		sp|Q99757|THIOM_HUMAN	Q99757	THIOM_HUMAN	TXN2	Thioredoxin, mitochondrial
AGAVVAVPTDTLYGLACAASCSAALR	R	A	26	79	104	3	1	1	0	17C(267.1577)		sp|Q86U90|YRDC_HUMAN	Q86U90	YRDC_HUMAN	YRDC	Threonylcarbamoyl-AMP synthase

## Sheet: Ccr_replicate_2
Peptide	Prev AA	Next AA	Peptide Length	Protein Start	Protein End	Charges	Probability	Spectral Count	Intensity	Assigned Modifications	Observed Modifications	Protein	Protein ID	Entry Name	Gene	Protein Description	Mapped Genes	Mapped Proteins
TSAVPSPCGK	R	Y	10	230	239	2	0.9993	5	0	8C(267.1577)		sp|P49748|ACADV_HUMAN	P49748	ACADV_HUMAN	ACADVL	Very long-chain specific acyl-CoA dehydrogenase, mitochondrial
TSAVPSPCGKYYTLNGSK	R	L	18	230	247	3	0.9649	3	0	8C(267.1577)		sp|P49748|ACADV_HUMAN	P49748	ACADV_HUMAN	ACADVL	Very long-chain specific acyl-CoA dehydrogenase, mitochondrial
IHMGSCAENTAK	K	K	12	191	202	3	1	5	0	6C(267.1577)		sp|P24752|THIL_HUMAN	P24752	THIL_HUMAN	ACAT1	Acetyl-CoA acetyltransferase, mitochondrial
SEFYANEACKR	K	L	11	393	403	3	0.9917	4	0	9C(267.1577)		sp|P49753|ACOT2_HUMAN	P49753	ACOT2_HUMAN	ACOT2	Acyl-coenzyme A thioesterase 2, mitochondrial	ACOT1	sp|Q86TX2|ACOT1_HUMAN
MSPLSIVTALVDKIDMCKK	K	S	19	139	157	4	1	2	0	17C(267.1577)		sp|Q9Y305|ACOT9_HUMAN	Q9Y305	ACOT9_HUMAN	ACOT9	Acyl-coenzyme A thioesterase 9, mitochondrial
LVCGMVSYLNDLPSQR	K	I	16	447	462	3	0.933	1	0	3C(267.1577)		sp|Q15067|ACOX1_HUMAN	Q15067	ACOX1_HUMAN	ACOX1	Peroxisomal acyl-coenzyme A oxidase 1
EACSYTIHAEGDER	R	G	14	397	410	3	1	13	0	3C(267.1577)		sp|Q4G176|ACSF3_HUMAN	Q4G176	ACSF3_HUMAN	ACSF3	Malonate--CoA ligase ACSF3, mitochondrial
EASSSACDLPR	K	E	11	233	243	2, 3	1	6	0	7C(267.1577)		sp|Q96SZ5|AEDO_HUMAN	Q96SZ5	AEDO_HUMAN	ADO	2-aminoethanethiol dioxygenase
QACLTFR	R	G	7	16	22	3	0.895	1	0	3C(267.1577)		sp|Q96SZ5|AEDO_HUMAN	Q96SZ5	AEDO_HUMAN	ADO	2-aminoethanethiol dioxygenase
AASCVLLHTGQK	M	M	12	2	13	2	0.9999	1	0	4C(267.1577), N-term(42.0106)		sp|P14550|AK1A1_HUMAN	P14550	AK1A1_HUMAN	AKR1A1	Aldo-keto reductase family 1 member A1
GDECGLALGR	R	L	10	85	94	2	0.9999	3	0	4C(267.1577)		sp|P54886|P5CS_HUMAN	P54886	P5CS_HUMAN	ALDH18A1	Delta-1-pyrroline-5-carboxylate synthase
ASVGECPAPVPVK	M	D	13	2	14	2, 3	1	17	0	6C(267.1577), N-term(42.0106)		sp|P56134|ATPK_HUMAN	P56134	ATPK_HUMAN	ATP5MF	ATP synthase subunit f, mitochondrial
ASVGECPAPVPVKDK	M	K	15	2	16	2, 3	1	13	0	6C(267.1577), N-term(42.0106)		sp|P56134|ATPK_HUMAN	P56134	ATPK_HUMAN	ATP5MF	ATP synthase subunit f, mitochondrial
ASVGECPAPVPVKDKK	M	L	16	2	17	3, 4	1	10	0	6C(267.1577), N-term(42.0106)		sp|P56134|ATPK_HUMAN	P56134	ATPK_HUMAN	ATP5MF	ATP synthase subunit f, mitochondrial
CAQNQNK	K	T	7	321	327	2	0.9596	1	0	1C(267.1577)		sp|Q5TC12|ATPF1_HUMAN	Q5TC12	ATPF1_HUMAN	ATPAF1	ATP synthase mitochondrial F1 complex assembly factor 1
CAQNQNKT	K	-	8	321	328	2	0.9999	4	0	1C(267.1577)		sp|Q5TC12|ATPF1_HUMAN	Q5TC12	ATPF1_HUMAN	ATPAF1	ATP synthase mitochondrial F1 complex assembly factor 1
QGDFIKCVEQK	R	T	11	115	125	3	0.9994	4	0	7C(267.1577)		sp|Q5TC12|ATPF1_HUMAN	Q5TC12	ATPF1_HUMAN	ATPAF1	ATP synthase mitochondrial F1 complex assembly factor 1
YMSVIAELEQSGLGAELKCAQNQNKT	K	-	26	303	328	4	0.9998	2	0	19C(267.1577)		sp|Q5TC12|ATPF1_HUMAN	Q5TC12	ATPF1_HUMAN	ATPAF1	ATP synthase mitochondrial F1 complex assembly factor 1
RPCTSMHFQLPIQA	K	-	14	220	233	3	0.9996	2	0	3C(267.1577)		sp|Q6P4H8|ACKMT_HUMAN	Q6P4H8	ACKMT_HUMAN	ATPSCKMT	ATP synthase subunit C lysine N-methyltransferase
METYCSSGSTDTSPVIDAVTHALTATTPYTR	K	Y	31	284	314	3, 4	1	9	0	5C(267.1577)		sp|Q02338|BDH_HUMAN	Q02338	BDH_HUMAN	BDH1	D-beta-hydroxybutyrate dehydrogenase, mitochondrial
ENSQLDTSPPCLGGNKK	R	T	17	116	132	3	0.9999	4	0	11C(267.1577)		sp|Q9Y3E2|BOLA1_HUMAN	Q9Y3E2	BOLA1_HUMAN	BOLA1	BolA-like protein 1
VTDISGGCGAMYEIK	K	I	15	52	66	2, 3	1	9	0	11M(15.9949), 8C(267.1577)		sp|Q53S33|BOLA3_HUMAN	Q53S33	BOLA3_HUMAN	BOLA3	BolA-like protein 3
VTDISGGCGAMYEIKIESEEFK	K	E	22	52	73	3	0.9201	1	0	8C(267.1577)		sp|Q53S33|BOLA3_HUMAN	Q53S33	BOLA3_HUMAN	BOLA3	BolA-like protein 3
TCATDLQTK	K	A	9	41	49	2	0.9992	5	0	2C(267.1577)		sp|O95861|BPNT1_HUMAN	O95861	BPNT1_HUMAN	BPNT1	3'(2'),5'-bisphosphate nucleotidase 1
ACSGDGGVSYTQGQSPEPR	R	T	19	21	39	3	0.9956	2	0	2C(267.1577)		sp|Q6P1X6|CH082_HUMAN	Q6P1X6	CH082_HUMAN	C8orf82	UPF0598 protein C8orf82
SGRYEAAFPFLSPCGR	R	E	16	85	100	3	1	2	0	14C(267.1577)		sp|Q6P1X6|CH082_HUMAN	Q6P1X6	CH082_HUMAN	C8orf82	UPF0598 protein C8orf82
YEAAFPFLSPCGR	R	E	13	88	100	2, 3	1	9	0	11C(267.1577)		sp|Q6P1X6|CH082_HUMAN	Q6P1X6	CH082_HUMAN	C8orf82	UPF0598 protein C8orf82
CAQQAALPRLSR	R	R	12	71	82	3	0.9949	1	0	1C(267.1577)		sp|Q8NA61|CBY2_HUMAN	Q8NA61	CBY2_HUMAN	CBY2	Protein chibby homolog 2
DYEFMWNPHLGYILTCPSNLGTGLR	K	A	25	268	292	3, 4	1	4	0	16C(267.1577), 16C(57.0214)		sp|P12277|KCRB_HUMAN	P12277	KCRB_HUMAN	CKB	Creatine kinase B-type
MLGNLLRPPYERPELPTCLYVIGLTGISGSGK	R	S	32	340	371	4	1	4	0	18C(267.1577), 18C(57.0214)		sp|Q13057|COASY_HUMAN	Q13057	COASY_HUMAN	COASY	Bifunctional coenzyme A synthase
YATSCYSCCPR	R	L	11	136	146	3	0.9862	2	0	5C(57.0214), 8C(267.1577), 9C(57.0214)		sp|Q13057|COASY_HUMAN	Q13057	COASY_HUMAN	COASY	Bifunctional coenzyme A synthase
GETEELQANACTNPAVHEK	K	L	19	348	366	3, 4	1	6	0	11C(267.1577)		sp|Q9NZJ6|COQ3_HUMAN	Q9NZJ6	COQ3_HUMAN	COQ3	Ubiquinone biosynthesis O-methyltransferase, mitochondrial
YFNPCYATAR	K	L	10	226	235	3	0.9992	1	0	5C(267.1577)		sp|Q9UJA2|CRLS1_HUMAN	Q9UJA2	CRLS1_HUMAN	CRLS1	Cardiolipin synthase (CMP-forming)
MMCGAPSATQPATAETQHIADQVR	-	S	24	1	24	3	1	2	0	3C(267.1577), N-term(42.0106)		sp|P04080|CYTB_HUMAN	P04080	CYTB_HUMAN	CSTB	Cystatin-B
ACTAQSLGNLLDMMYR	K	E	16	86	101	2, 3	1	7	0	2C(267.1577)		sp|Q16854|DGUOK_HUMAN	Q16854	DGUOK_HUMAN	DGUOK	Deoxyguanosine kinase, mitochondrial
ACTAQSLGNLLDMMYREPAR	K	W	20	86	105	3	1	4	0	2C(267.1577)		sp|Q16854|DGUOK_HUMAN	Q16854	DGUOK_HUMAN	DGUOK	Deoxyguanosine kinase, mitochondrial
TTAVCKDDLVTVK	R	T	13	62	74	3	1	4	0	5C(267.1577)		sp|P36957|ODO2_HUMAN	P36957	ODO2_HUMAN	DLST	Dihydrolipoyllysine-residue succinyltransferase component of 2-oxoglutarate dehydrogenase complex, mitochondrial
IQAIDATDSCIMSIGFDHMEGLEHVEK	K	I	27	87	113	4	0.9766	1	0	10C(267.1577)		sp|Q99766|ATP5S_HUMAN	Q99766	ATP5S_HUMAN	DMAC2L	ATP synthase subunit s, mitochondrial
LRIPDFCPPAPDQIDR	R	F	16	61	76	3	0.9614	1	0	7C(267.1577)		sp|Q9BVJ7|DUS23_HUMAN	Q9BVJ7	DUS23_HUMAN	DUSP23	Dual specificity protein phosphatase 23
LQVLVEEAFGCQLQNR	K	D	16	376	391	3	1	5	0	11C(267.1577)		sp|Q5JPH6|SYEM_HUMAN	Q5JPH6	SYEM_HUMAN	EARS2	Nondiscriminating glutamyl-tRNA synthetase EARS2, mitochondrial
ALNALCDGLIDELNQALK	K	T	18	57	74	3	1	3	0	6C(267.1577)		sp|P30084|ECHM_HUMAN	P30084	ECHM_HUMAN	ECHS1	Enoyl-CoA hydratase, mitochondrial
RGPSGCSGGPNTVYLQVVAAGSR	K	D	23	46	68	3, 4	1	3	0	6C(267.1577)		sp|Q9BQ52|RNZ2_HUMAN	Q9BQ52	RNZ2_HUMAN	ELAC2	Zinc phosphodiesterase ELAC protein 2
GHQDPSQATGTTGSSVSCTEEK	R	K	22	60	81	3, 4	1	11	0	18C(267.1577)		sp|Q96KR6|F210B_HUMAN	Q96KR6	F210B_HUMAN	FAM210B	Protein FAM210B, mitochondrial
GHQDPSQATGTTGSSVSCTEEKK	R	Q	23	60	82	4	1	4	0	18C(267.1577)		sp|Q96KR6|F210B_HUMAN	Q96KR6	F210B_HUMAN	FAM210B	Protein FAM210B, mitochondrial
GHQDPSQATGTTGSSVSCTEEKKQSK	R	S	26	60	85	4	1	1	0	18C(267.1577)		sp|Q96KR6|F210B_HUMAN	Q96KR6	F210B_HUMAN	FAM210B	Protein FAM210B, mitochondrial
LFWCEDER	R	F	8	331	338	2	1	2	0	4C(267.1577)		sp|O95363|SYFM_HUMAN	O95363	SYFM_HUMAN	FARS2	Phenylalanine--tRNA ligase, mitochondrial
AAVPLGGFLCNVADK	K	S	15	661	675	3	1	1	0	10C(267.1577)		sp|Q7L8L6|FAKD5_HUMAN	Q7L8L6	FAKD5_HUMAN	FASTKD5	FAST kinase domain-containing protein 5, mitochondrial
SGAMEMAGLCPAACMQTPR	K	M	19	676	694	3	0.9998	2	0	10C(267.1577), 14C(57.0214)		sp|Q7L8L6|FAKD5_HUMAN	Q7L8L6	FAKD5_HUMAN	FASTKD5	FAST kinase domain-containing protein 5, mitochondrial
LHYGTDPCTGQPFR	R	F	14	229	242	3	1	6	0	8C(267.1577)		sp|Q8NFF5|FAD1_HUMAN	Q8NFF5	FAD1_HUMAN	FLAD1	FAD synthase
LHYGTDPCTGQPFRFPLVSVR	R	N	21	229	249	4	1	4	0	8C(267.1577)		sp|Q8NFF5|FAD1_HUMAN	Q8NFF5	FAD1_HUMAN	FLAD1	FAD synthase
AQHELHFQAATYLCLLR	R	S	17	55	71	4	1	6	0	14C(267.1577), 14C(57.0214)		sp|Q96HJ9|FMC1_HUMAN	Q96HJ9	FMC1_HUMAN	FMC1	Protein FMC1 homolog
VTSEKLCR	R	A	8	47	54	2, 3	0.9999	11	0	7C(267.1577)		sp|Q96HJ9|FMC1_HUMAN	Q96HJ9	FMC1_HUMAN	FMC1	Protein FMC1 homolog
EQHIAECMAK	R	M	10	118	127	3	0.9809	2	0	7C(267.1577)		sp|Q8TAE8|G45IP_HUMAN	Q8TAE8	G45IP_HUMAN	GADD45GIP1	Large ribosomal subunit protein mL64
EREQHIAECMAK	R	M	12	116	127	3, 4	1	8	0	9C(267.1577)		sp|Q8TAE8|G45IP_HUMAN	Q8TAE8	G45IP_HUMAN	GADD45GIP1	Large ribosomal subunit protein mL64
VVTTPAFMCETALHYIHDGIGAMVR	K	K	25	236	260	4	1	12	0	9C(267.1577), 9C(57.0214)		sp|P0DPI2|GAL3A_HUMAN	P0DPI2	GAL3A_HUMAN	GATD3	Glutamine amidotransferase-like class 1 domain-containing protein 3, mitochondrial
LLWNCNSNDGKDFER	K	K	15	244	258	3	1	3	0	5C(267.1577)		sp|Q969S9|RRF2M_HUMAN	Q969S9	RRF2M_HUMAN	GFM2	Ribosome-releasing factor 2, mitochondrial
EPQKSEEVLKNCEIVNWK	K	Q	18	81	98	4	1	2	0	12C(267.1577)		sp|Q969I3|GLYL1_HUMAN	Q969I3	GLYL1_HUMAN	GLYATL1	Glycine N-acyltransferase-like protein 1
NCEIVNWK	K	Q	8	91	98	2	1	4	0	2C(267.1577)		sp|Q969I3|GLYL1_HUMAN	Q969I3	GLYL1_HUMAN	GLYATL1	Glycine N-acyltransferase-like protein 1
SEEVLKNCEIVNWK	K	Q	14	85	98	3	1	5	0	8C(267.1577)		sp|Q969I3|GLYL1_HUMAN	Q969I3	GLYL1_HUMAN	GLYATL1	Glycine N-acyltransferase-like protein 1
RFQTIDIEPDIEALLSQGPSCA	R	-	22	182	203	3	1	4	0	21C(267.1577)		sp|P07203|GPX1_HUMAN	P07203	GPX1_HUMAN	GPX1	Glutathione peroxidase 1
SDCGLSILDR	R	F	10	99	108	2	0.9831	2	0	3C(267.1577)		sp|P32298|GRK4_HUMAN	P32298	GRK4_HUMAN	GRK4	G protein-coupled receptor kinase 4
ATQCVPK	K	E	7	121	127	2	0.9989	3	0	4C(267.1577)		sp|Q9HAV7|GRPE1_HUMAN	Q9HAV7	GRPE1_HUMAN	GRPEL1	GrpE protein homolog 1, mitochondrial
ATQCVPKEEIKDDNPHLK	K	N	18	121	138	4	1	9	0	4C(267.1577)		sp|Q9HAV7|GRPE1_HUMAN	Q9HAV7	GRPE1_HUMAN	GRPEL1	GrpE protein homolog 1, mitochondrial
TAGEDCRSEDPPDELGPPLAER	R	A	22	39	60	3, 4	1	8	0	6C(267.1577)		sp|Q8TAA5|GRPE2_HUMAN	Q8TAA5	GRPE2_HUMAN	GRPEL2	GrpE protein homolog 2, mitochondrial
YIELFLNSCPK	R	G	11	468	478	2, 3	1	8	0	9C(267.1577)		sp|Q12849|GRSF1_HUMAN	Q12849	GRSF1_HUMAN	GRSF1	G-rich sequence factor 1
AMACRQEPQPQGPPPAAGAVASYDYLVIGGGSGGLASAR	R	R	39	43	81	4	1	2	0	4C(267.1577)		sp|P00390|GSHR_HUMAN	P00390	GSHR_HUMAN	GSR	Glutathione reductase, mitochondrial
ETTEAACR	K	Y	8	170	177	2	0.886	1	0	7C(267.1577)		sp|Q9Y2Q3|GSTK1_HUMAN	Q9Y2Q3	GSTK1_HUMAN	GSTK1	Glutathione S-transferase kappa 1
LLVLEAFQVSHPCR	R	Q	14	193	206	3	1	4	0	13C(267.1577)		sp|O43708|MAAI_HUMAN	O43708	MAAI_HUMAN	GSTZ1	Maleylacetoacetate isomerase
LLVLEAFQVSHPCRQPDTPTELR	R	A	23	193	215	4	0.9999	3	0	13C(267.1577)		sp|O43708|MAAI_HUMAN	O43708	MAAI_HUMAN	GSTZ1	Maleylacetoacetate isomerase
LLVLEAFQVSHPCRQPDTPTELRA	R	-	24	193	216	4	1	4	0	13C(267.1577)		sp|O43708|MAAI_HUMAN	O43708	MAAI_HUMAN	GSTZ1	Maleylacetoacetate isomerase
DVSHPEAELQKCSVLSTLR	R	G	19	383	401	3, 4	1	5	0	12C(267.1577)		sp|O43824|GTPB6_HUMAN	O43824	GTPB6_HUMAN	GTPBP6	Putative GTP-binding protein 6
DFSHPCTWQVLDGAEDTLR	K	E	19	104	122	3	1	5	0	6C(267.1577)		sp|Q9BSH5|HDHD3_HUMAN	Q9BSH5	HDHD3_HUMAN	HDHD3	Haloacid dehalogenase-like hydrolase domain-containing protein 3
DFSHPCTWQVLDGAEDTLRECR	K	T	22	104	125	4	0.9904	1	0	21C(57.0214), 6C(267.1577)		sp|Q9BSH5|HDHD3_HUMAN	Q9BSH5	HDHD3_HUMAN	HDHD3	Haloacid dehalogenase-like hydrolase domain-containing protein 3
EHILPSLAHLLPALDCLEGSTPGL	K	-	24	228	251	3, 4	1	15	0	16C(267.1577)		sp|Q9BSH5|HDHD3_HUMAN	Q9BSH5	HDHD3_HUMAN	HDHD3	Haloacid dehalogenase-like hydrolase domain-containing protein 3
VAQATCKL	K	-	8	318	325	2	0.9954	3	0	6C(267.1577)		sp|P35914|HMGCL_HUMAN	P35914	HMGCL_HUMAN	HMGCL	Hydroxymethylglutaryl-CoA lyase, mitochondrial
AAACRSVK	M	G	8	2	9	2	0.9359	1	0	4C(267.1577), N-term(42.0106)		sp|Q99714|HCD2_HUMAN	Q99714	HCD2_HUMAN	HSD17B10	3-hydroxyacyl-CoA dehydrogenase type-2
AAACRSVKGLVAVITGGASGLGLATAER	M	L	28	2	29	3	0.9987	3	0	4C(267.1577), N-term(42.0106)		sp|Q99714|HCD2_HUMAN	Q99714	HCD2_HUMAN	HSD17B10	3-hydroxyacyl-CoA dehydrogenase type-2
VCNFLASQVPFPSR	K	L	14	213	226	2, 3	1	13	0	2C(267.1577)		sp|Q99714|HCD2_HUMAN	Q99714	HCD2_HUMAN	HSD17B10	3-hydroxyacyl-CoA dehydrogenase type-2
GTFLVTQAAAQALVSNGCR	K	G	19	130	148	3	1	1	0	18C(267.1577)		sp|Q92506|DHB8_HUMAN	Q92506	DHB8_HUMAN	HSD17B8	(3R)-3-hydroxyacyl-CoA dehydrogenase
GCYIGQELTAR	K	T	11	258	268	2, 3	1	10	0	2C(267.1577)		sp|Q5T440|CAF17_HUMAN	Q5T440	CAF17_HUMAN	IBA57	Putative transferase CAF17, mitochondrial
VWAVLPSSPEACGAASLQER	R	A	20	159	178	3	1	7	0	12C(267.1577)		sp|Q5T440|CAF17_HUMAN	Q5T440	CAF17_HUMAN	IBA57	Putative transferase CAF17, mitochondrial
DLAGCIHGLSNVK	K	L	13	414	426	3	0.9511	1	0	5C(267.1577)		sp|P48735|IDHP_HUMAN	P48735	IDHP_HUMAN	IDH2	Isocitrate dehydrogenase [NADP], mitochondrial
GCNGLSYTLEYTK	R	T	13	56	68	2	0.9191	1	0	2C(267.1577)		sp|Q9BUE6|ISCA1_HUMAN	Q9BUE6	ISCA1_HUMAN	ISCA1	Iron-sulfur cluster assembly 1 homolog, mitochondrial
TRGCNGLSYTLEYTK	R	T	15	54	68	3	1	4	0	4C(267.1577)		sp|Q9BUE6|ISCA1_HUMAN	Q9BUE6	ISCA1_HUMAN	ISCA1	Iron-sulfur cluster assembly 1 homolog, mitochondrial
LQVEGGGCSGFQYK	R	F	14	72	85	3	0.9979	1	0	8C(267.1577)		sp|Q86U28|ISCA2_HUMAN	Q86U28	ISCA2_HUMAN	ISCA2	Iron-sulfur cluster assembly 2 homolog, mitochondrial
LHCSMLAEDAIK	K	A	12	136	147	3	0.9984	6	0	3C(267.1577)		sp|Q9H1K1|ISCU_HUMAN	Q9H1K1	ISCU_HUMAN	ISCU	Iron-sulfur cluster assembly enzyme ISCU
NVGTGLVGAPACGDVMK	K	L	17	58	74	2, 3	1	2	0	12C(267.1577)		sp|Q9H1K1|ISCU_HUMAN	Q9H1K1	ISCU_HUMAN	ISCU	Iron-sulfur cluster assembly enzyme ISCU
TCFSMVPALQQELDSRPQLR	K	S	20	83	102	3	0.9952	3	0	2C(267.1577)		sp|Q96AB3|ISOC2_HUMAN	Q96AB3	ISOC2_HUMAN	ISOC2	Isochorismatase domain-containing protein 2
KAAACFLLSTGDYACADGSVR	K	K	21	585	605	3, 4	0.9742	2	0	15C(57.0214), 5C(267.1577)		sp|Q03721|KCNC4_HUMAN	Q03721	KCNC4_HUMAN	KCNC4	Voltage-gated potassium channel KCNC4
DHSGGIGDICK	R	S	11	81	91	3	0.9888	2	0	10C(267.1577)		sp|Q53H82|LACB2_HUMAN	Q53H82	LACB2_HUMAN	LACTB2	Endoribonuclease LACTB2
SINNDTTYCIK	K	K	11	92	102	3	0.9913	2	0	9C(267.1577)		sp|Q53H82|LACB2_HUMAN	Q53H82	LACB2_HUMAN	LACTB2	Endoribonuclease LACTB2
TYEGMMHSSCQQEMMDVK	K	Q	18	202	219	3	1	2	0	10C(267.1577)		sp|O75608|LYPA1_HUMAN	O75608	LYPA1_HUMAN	LYPLA1	Acyl-protein thioesterase 1
CIVSPAGR	R	H	8	12	19	2	0.9647	1	0	1C(267.1577)		sp|Q5VWZ2|LYPL1_HUMAN	Q5VWZ2	LYPL1_HUMAN	LYPLAL1	Lysophospholipase-like protein 1
DLLVENVPYCDAPTQK	K	Q	16	88	103	3	1	7	0	10C(267.1577)		sp|Q5U5X0|LYRM7_HUMAN	Q5U5X0	LYRM7_HUMAN	LYRM7	Complex III assembly factor LYRM7
DLLVENVPYCDAPTQKQ	K	-	17	88	104	2, 3	1	10	0	10C(267.1577)		sp|Q5U5X0|LYRM7_HUMAN	Q5U5X0	LYRM7_HUMAN	LYRM7	Complex III assembly factor LYRM7
KDLLVENVPYCDAPTQK	R	Q	17	87	103	3, 4	1	14	0	11C(267.1577)		sp|Q5U5X0|LYRM7_HUMAN	Q5U5X0	LYRM7_HUMAN	LYRM7	Complex III assembly factor LYRM7
KDLLVENVPYCDAPTQKQ	R	-	18	87	104	2, 3, 4	1	22	0	11C(267.1577)		sp|Q5U5X0|LYRM7_HUMAN	Q5U5X0	LYRM7_HUMAN	LYRM7	Complex III assembly factor LYRM7
MPGQCSVLLFPGQGSQVVGMGR	R	G	22	58	79	3	1	3	0	5C(267.1577)		sp|Q8IVS2|FABD_HUMAN	Q8IVS2	FABD_HUMAN	MCAT	Malonyl-CoA-acyl carrier protein transacylase, mitochondrial
MHCPTVPDEK	R	N	10	144	153	3	0.9928	3	0	3C(267.1577)		sp|Q9H825|METL8_HUMAN	Q9H825	METL8_HUMAN	METTL8	tRNA N(3)-cytidine methyltransferase METTL8, mitochondrial
GVAQTPGSVEEDALLCGPVSK	R	H	21	64	84	3	1	5	0	16C(267.1577)		sp|Q9BQP7|MGME1_HUMAN	Q9BQP7	MGME1_HUMAN	MGME1	Mitochondrial genome maintenance exonuclease 1
LSVLAVDPSSCTSGGSLLGDK	K	T	21	174	194	3	0.9984	2	0	11C(267.1577)		sp|Q8IVH4|MMAA_HUMAN	Q8IVH4	MMAA_HUMAN	MMAA	Methylmalonic aciduria type A protein, mitochondrial
IQCTLQDVGSALATPCSSAR	K	E	20	117	136	3	1	7	0	16C(267.1577), 16C(57.0214), 3C(267.1577), 3C(57.0214)		sp|Q96EY8|MMAB_HUMAN	Q96EY8	MMAB_HUMAN	MMAB	Corrinoid adenosyltransferase MMAB
ASPQLCR	M	A	7	2	8	2	0.9987	5	0	6C(267.1577), N-term(42.0106)		sp|P25325|THTM_HUMAN	P25325	THTM_HUMAN	MPST	3-mercaptopyruvate sulfurtransferase
ASDHGWVCDQR	K	V	11	302	312	2, 3	1	7	0	8C(267.1577)		sp|Q9HC36|MRM3_HUMAN	Q9HC36	MRM3_HUMAN	MRM3	rRNA methyltransferase 3, mitochondrial
CEALAGAPLDNAPK	R	E	14	45	58	2, 3	1	9	0	1C(267.1577)		sp|P52815|RM12_HUMAN	P52815	RM12_HUMAN	MRPL12	Large ribosomal subunit protein bL12m
SSGHQRCEALAGAPLDNAPK	R	E	20	39	58	3, 4	1	12	0	7C(267.1577)		sp|P52815|RM12_HUMAN	P52815	RM12_HUMAN	MRPL12	Large ribosomal subunit protein bL12m
YTSKENCNGK	K	M	10	132	141	3	0.9998	1	0	7C(267.1577)		sp|P09001|RM03_HUMAN	P09001	RM03_HUMAN	MRPL3	Large ribosomal subunit protein uL3m
LHCGLWVR	R	R	8	117	124	3	0.9813	1	0	3C(267.1577)		sp|Q9NZE8|RM35_HUMAN	Q9NZE8	RM35_HUMAN	MRPL35	Large ribosomal subunit protein bL35m
LREFVFCNK	R	T	9	144	152	3	0.9214	1	0	7C(267.1577)		sp|Q9NZE8|RM35_HUMAN	Q9NZE8	RM35_HUMAN	MRPL35	Large ribosomal subunit protein bL35m
ATEECTST	K	-	8	331	338	2	0.9965	3	0	5C(267.1577)		sp|Q9NYK5|RM39_HUMAN	Q9NYK5	RM39_HUMAN	MRPL39	Large ribosomal subunit protein mL39
FLTFKDCDPGEVNK	K	A	14	127	140	3	1	3	0	7C(267.1577)		sp|Q9NYK5|RM39_HUMAN	Q9NYK5	RM39_HUMAN	MRPL39	Large ribosomal subunit protein mL39
YRPLYPFSLPYSDFPRPLPHATQGPAATPYHC	R	-	32	280	311	4	0.9999	1	0	32C(267.1577)		sp|Q9BYD3|RM04_HUMAN	Q9BYD3	RM04_HUMAN	MRPL4	Large ribosomal subunit protein uL4m
RNPGVVIYVNSRPCCVPR	R	V	18	57	74	4	1	12	0	14C(267.1577), 14C(57.0214), 15C(57.0214)		sp|Q8N983|RM43_HUMAN	Q8N983	RM43_HUMAN	MRPL43	Large ribosomal subunit protein mL43
KEPILVCPPLR	K	S	11	46	56	3	1	5	0	7C(267.1577)		sp|Q8N5N7|RM50_HUMAN	Q8N5N7	RM50_HUMAN	MRPL50	Large ribosomal subunit protein mL50
GAVTSEALKDPDVCTDPVQLTTYAMGVNIYK	K	E	31	49	79	3, 4	1	4	0	14C(267.1577)		sp|Q6P161|RM54_HUMAN	Q6P161	RM54_HUMAN	MRPL54	Large ribosomal subunit protein mL54
LTISYCR	R	S	7	77	83	2	0.9977	3	0	6C(267.1577)		sp|Q14197|ICT1_HUMAN	Q14197	ICT1_HUMAN	MRPL58	Large ribosomal subunit protein mL62
GVVLCTFTR	K	K	9	60	68	2, 3	0.9997	4	0	5C(267.1577)		sp|O15235|RT12_HUMAN	O15235	RT12_HUMAN	MRPS12	Small ribosomal subunit protein uS12m
IVAAHNKCPR	R	D	10	34	43	3	1	3	0	8C(267.1577)		sp|Q9Y3D3|RT16_HUMAN	Q9Y3D3	RT16_HUMAN	MRPS16	Small ribosomal subunit protein bS16m
EHYCLADLASLMDK	K	T	14	46	59	3	1	1	0	4C(267.1577)		sp|Q92552|RT27_HUMAN	Q92552	RT27_HUMAN	MRPS27	Small ribosomal subunit protein mS27
EKEHYCLADLASLMDK	R	T	16	44	59	3, 4	1	7	0	6C(267.1577)		sp|Q92552|RT27_HUMAN	Q92552	RT27_HUMAN	MRPS27	Small ribosomal subunit protein mS27
EKEHYCLADLASLMDKTFER	R	K	20	44	63	4	0.9987	1	0	6C(267.1577)		sp|Q92552|RT27_HUMAN	Q92552	RT27_HUMAN	MRPS27	Small ribosomal subunit protein mS27
ECEGIVPVPLAEK	K	L	13	104	116	2, 3	1	2	0	2C(267.1577)		sp|P82932|RT06_HUMAN	P82932	RT06_HUMAN	MRPS6	Small ribosomal subunit protein bS6m
GNIVKHPLTQELKECEGIVPVPLAEK	R	L	26	91	116	4	1	3	0	15C(267.1577)		sp|P82932|RT06_HUMAN	P82932	RT06_HUMAN	MRPS6	Small ribosomal subunit protein bS6m
HPLTQELKECEGIVPVPLAEK	K	L	21	96	116	3, 4	1	18	0	10C(267.1577)		sp|P82932|RT06_HUMAN	P82932	RT06_HUMAN	MRPS6	Small ribosomal subunit protein bS6m
LLTSQCGAAEEEFVQR	K	F	16	228	243	3	1	2	0	6C(267.1577)		sp|P82933|RT09_HUMAN	P82933	RT09_HUMAN	MRPS9	Small ribosomal subunit protein uS9m
SPQLILVNMASFPECTAAAIK	K	A	21	140	160	3	0.9956	2	0	15C(267.1577)		sp|Q96E11|RRFM_HUMAN	Q96E11	RRFM_HUMAN	MRRF	Ribosome-recycling factor, mitochondrial
GQAGGGGPGTGPGLGEAGSLATCELPLAK	R	S	29	23	51	3, 4	1	7	0	23C(267.1577)		sp|Q9Y3D2|MSRB2_HUMAN	Q9Y3D2	MSRB2_HUMAN	MSRB2	Methionine-R-sulfoxide reductase B2, mitochondrial
KYCSGTGWPSFSEAHGTSGSDESHTGILR	K	R	29	103	131	4	1	9	0	3C(267.1577)		sp|Q9Y3D2|MSRB2_HUMAN	Q9Y3D2	MSRB2_HUMAN	MSRB2	Methionine-R-sulfoxide reductase B2, mitochondrial
YCSGTGWPSFSEAHGTSGSDESHTGILR	K	R	28	104	131	4	1	6	0	2C(267.1577)		sp|Q9Y3D2|MSRB2_HUMAN	Q9Y3D2	MSRB2_HUMAN	MSRB2	Methionine-R-sulfoxide reductase B2, mitochondrial
VLMVEEPSMNLEWLYGCPPPYHTFEEPVYMK	K	S	31	482	512	4	0.9996	1	0	17C(267.1577)		sp|P00395|COX1_HUMAN	P00395	COX1_HUMAN	MT-CO1	Cytochrome c oxidase subunit 1
NLVQCLLEK	R	Q	9	72	80	2, 3	0.9999	6	0	5C(267.1577)		sp|Q7Z6M4|MTEF4_HUMAN	Q7Z6M4	MTEF4_HUMAN	MTERF4	Transcription termination factor 4, mitochondrial
RNLVQCLLEK	R	Q	10	71	80	3	0.9997	2	0	6C(267.1577)		sp|Q7Z6M4|MTEF4_HUMAN	Q7Z6M4	MTEF4_HUMAN	MTERF4	Transcription termination factor 4, mitochondrial
SNNYVQEPECR	R	R	11	60	70	2, 3	0.9985	3	0	10C(267.1577)		sp|Q7Z6M4|MTEF4_HUMAN	Q7Z6M4	MTEF4_HUMAN	MTERF4	Transcription termination factor 4, mitochondrial
SNNYVQEPECRR	R	N	12	60	71	3	0.9988	4	0	10C(267.1577)		sp|Q7Z6M4|MTEF4_HUMAN	Q7Z6M4	MTEF4_HUMAN	MTERF4	Transcription termination factor 4, mitochondrial
ENFPLCGR	R	D	8	18	25	2	0.9851	2	0	6C(267.1577)		sp|Q9BT17|MTG1_HUMAN	Q9BT17	MTG1_HUMAN	MTG1	Mitochondrial ribosome-associated GTPase 1
FGYVQHYGLGSACDNVER	R	V	18	250	267	3	0.981	1	0	13C(267.1577)		sp|Q9BT17|MTG1_HUMAN	Q9BT17	MTG1_HUMAN	MTG1	Mitochondrial ribosome-associated GTPase 1
APVTCTPGQPGQQR	R	V	14	202	215	3	1	3	0	5C(267.1577)		sp|Q9H4K7|MTG2_HUMAN	Q9H4K7	MTG2_HUMAN	MTG2	Mitochondrial ribosome-associated GTPase 2
SSCSPGGR	R	T	8	59	66	2	0.9897	3	0	3C(267.1577)		sp|Q6UB35|C1TM_HUMAN	Q6UB35	C1TM_HUMAN	MTHFD1L	Monofunctional C1-tetrahydrofolate synthase, mitochondrial
VGCGSPR	K	I	7	300	306	2	0.9965	4	0	3C(267.1577)		sp|Q6UB35|C1TM_HUMAN	Q6UB35	C1TM_HUMAN	MTHFD1L	Monofunctional C1-tetrahydrofolate synthase, mitochondrial
LLDVPTGDCHISPK	K	N	14	220	233	3	0.9995	2	0	9C(267.1577)		sp|Q9BSJ5|CQ080_HUMAN	Q9BSJ5	CQ080_HUMAN	MTNAP1	Mitochondrial nucleoid-associated protein 1
TVMSHGCENFNTR	R	D	13	326	338	3	0.9998	1	0	7C(267.1577)		sp|Q9BSJ5|CQ080_HUMAN	Q9BSJ5	CQ080_HUMAN	MTNAP1	Mitochondrial nucleoid-associated protein 1
STPYECGFDPMSPAR	K	V	15	34	48	2, 3	1	5	0	6C(267.1577)		sp|P03897|NU3M_HUMAN	P03897	NU3M_HUMAN	MT-ND3	NADH-ubiquinone oxidoreductase chain 3
ELAGCGSR	R	A	8	54	61	2, 3	0.9985	4	0	5C(267.1577)		sp|Q4G0N4|NAKD2_HUMAN	Q4G0N4	NAKD2_HUMAN	NADK2	NAD kinase 2, mitochondrial
KTTGLVGLAVCNTPHER	K	L	17	7	23	4	0.9999	3	0	11C(267.1577)		sp|Q16718|NDUA5_HUMAN	Q16718	NDUA5_HUMAN	NDUFA5	NADH dehydrogenase [ubiquinone] 1 alpha subcomplex subunit 5
TTGLVGLAVCNTPHER	K	L	16	8	23	3, 4	1	11	0	10C(267.1577)		sp|Q16718|NDUA5_HUMAN	Q16718	NDUA5_HUMAN	NDUFA5	NADH dehydrogenase [ubiquinone] 1 alpha subcomplex subunit 5
AAETCQEPK	K	E	9	83	91	2, 3	1	12	0	5C(267.1577)		sp|Q9P032|NDUF4_HUMAN	Q9P032	NDUF4_HUMAN	NDUFAF4	NADH dehydrogenase [ubiquinone] 1 alpha subcomplex assembly factor 4
AAETCQEPKEFR	K	L	12	83	94	3	1	6	0	5C(267.1577)		sp|Q9P032|NDUF4_HUMAN	Q9P032	NDUF4_HUMAN	NDUFAF4	NADH dehydrogenase [ubiquinone] 1 alpha subcomplex assembly factor 4
VIACDGGGGALGHPK	R	V	15	84	98	3	0.9954	1	0	4C(267.1577)		sp|O75380|NDUS6_HUMAN	O75380	NDUS6_HUMAN	NDUFS6	NADH dehydrogenase [ubiquinone] iron-sulfur protein 6, mitochondrial
DVALSSGSACTSASLEPSYVLR	K	A	22	372	393	3	0.9999	1	0	10C(267.1577)		sp|Q9Y697|NFS1_HUMAN	Q9Y697	NFS1_HUMAN	NFS1	Cysteine desulfurase
LQGSCTSCPSSIITLK	K	N	16	206	221	2, 3	1	13	0	5C(267.1577), 5C(57.0214), 8C(267.1577), 8C(57.0214)		sp|Q9UMS0|NFU1_HUMAN	Q9UMS0	NFU1_HUMAN	NFU1	NFU1 iron-sulfur cluster scaffold homolog, mitochondrial
NADCSSGPGQR	R	V	11	98	108	2, 3	1	7	0	4C(267.1577)		sp|Q9BSD7|NTPCR_HUMAN	Q9BSD7	NTPCR_HUMAN	NTPCR	Cancer-related nucleoside-triphosphatase
NHLLPDIVTCVQSSR	R	K	15	175	189	3	1	4	0	10C(267.1577)		sp|Q9BSD7|NTPCR_HUMAN	Q9BSD7	NTPCR_HUMAN	NTPCR	Cancer-related nucleoside-triphosphatase
VGLEPPPGKRECR	R	V	13	65	77	4	0.9999	3	0	12C(267.1577)		sp|Q9BSD7|NTPCR_HUMAN	Q9BSD7	NTPCR_HUMAN	NTPCR	Cancer-related nucleoside-triphosphatase
VLGLGLGCLR	R	L	10	81	90	2	0.9706	3	0	8C(267.1577)		sp|Q9BRJ7|TIRR_HUMAN	Q9BRJ7	TIRR_HUMAN	NUDT16L1	Tudor-interacting repair regulator protein
LKPYSFTINFCQEECLR	R	C	17	229	245	3	0.9974	1	0	11C(267.1577), 15C(57.0214)		sp|P53370|NUDT6_HUMAN	P53370	NUDT6_HUMAN	NUDT6	Nucleoside diphosphate-linked moiety X motif 6
NPPVGACDLQGELDR	R	F	15	38	52	2, 3	1	6	0	7C(267.1577)		sp|P53370|NUDT6_HUMAN	P53370	NUDT6_HUMAN	NUDT6	Nucleoside diphosphate-linked moiety X motif 6
NPPVGACDLQGELDRFGGISVR	R	L	22	38	59	3	0.9999	3	0	7C(267.1577)		sp|P53370|NUDT6_HUMAN	P53370	NUDT6_HUMAN	NUDT6	Nucleoside diphosphate-linked moiety X motif 6
LAGLTCSGAEGLAR	R	P	14	202	215	2, 3	1	11	0	6C(267.1577)		sp|Q8WV74|NUDT8_HUMAN	Q8WV74	NUDT8_HUMAN	NUDT8	Mitochondrial coenzyme A diphosphatase NUDT8
LAGLTCSGAEGLARPK	R	Q	16	202	217	3, 4	1	12	0	6C(267.1577)		sp|Q8WV74|NUDT8_HUMAN	Q8WV74	NUDT8_HUMAN	NUDT8	Mitochondrial coenzyme A diphosphatase NUDT8
MLPDCLSAEGELR	-	C	13	1	13	2, 3	1	12	0	5C(267.1577)		sp|Q8WV74|NUDT8_HUMAN	Q8WV74	NUDT8_HUMAN	NUDT8	Mitochondrial coenzyme A diphosphatase NUDT8
PKQPLASPCQASSTPGLNK	R	G	19	216	234	3	1	4	0	9C(267.1577)		sp|Q8WV74|NUDT8_HUMAN	Q8WV74	NUDT8_HUMAN	NUDT8	Mitochondrial coenzyme A diphosphatase NUDT8
QPLASPCQASSTPGLNK	K	G	17	218	234	2, 3	1	12	0	7C(267.1577)		sp|Q8WV74|NUDT8_HUMAN	Q8WV74	NUDT8_HUMAN	NUDT8	Mitochondrial coenzyme A diphosphatase NUDT8
DAHWSEDSEADCHAL	R	-	15	336	350	3, 4	1	7	0	12C(267.1577)		sp|Q9BW91|NUDT9_HUMAN	Q9BW91	NUDT9_HUMAN	NUDT9	ADP-ribose pyrophosphatase, mitochondrial
KDCGEWAIPGGMVDPGEK	R	I	18	205	222	3	0.9999	2	0	3C(267.1577)		sp|Q9BW91|NUDT9_HUMAN	Q9BW91	NUDT9_HUMAN	NUDT9	ADP-ribose pyrophosphatase, mitochondrial
ALNNCLSHILAVLVLYIPMVGVSMTHR	R	F	27	239	265	4	0.9707	1	0	19M(15.9949), 24M(15.9949), 5C(267.1577)		sp|Q8NH59|O51Q1_HUMAN	Q8NH59	O51Q1_HUMAN	OR51Q1	Olfactory receptor 51Q1
SDFGSCPPEEQPR	R	G	13	59	71	3	0.9703	2	0	6C(267.1577)		sp|Q8WZ82|OVCA2_HUMAN	Q8WZ82	OVCA2_HUMAN	OVCA2	Esterase OVCA2
VQITLTSHDCGELTK	K	K	15	100	114	3	1	1	0	10C(267.1577)		sp|Q9H0N5|PHS2_HUMAN	Q9H0N5	PHS2_HUMAN	PCBD2	Pterin-4-alpha-carbinolamine dehydratase 2
VQITLTSHDCGELTKK	K	D	16	100	115	3, 4	1	4	0	10C(267.1577)		sp|Q9H0N5|PHS2_HUMAN	Q9H0N5	PHS2_HUMAN	PCBD2	Pterin-4-alpha-carbinolamine dehydratase 2
KSRPNASGGAACSGPGPEPAVFCEPVVK	R	L	28	97	124	4	1	2	0	12C(267.1577), 23C(57.0214)		sp|Q6L8Q7|PDE12_HUMAN	Q6L8Q7	PDE12_HUMAN	PDE12	2',5'-phosphodiesterase 12
SRPNASGGAACSGPGPEPAVFCEPVVK	K	L	27	98	124	4	1	1	0	11C(267.1577), 22C(57.0214)		sp|Q6L8Q7|PDE12_HUMAN	Q6L8Q7	PDE12_HUMAN	PDE12	2',5'-phosphodiesterase 12
HYNTNHEADDWCVPSR	K	E	16	410	425	4	0.9981	2	0	12C(267.1577)		sp|Q15118|PDK1_HUMAN	Q15118	PDK1_HUMAN	PDK1	[Pyruvate dehydrogenase (acetyl-transferring)] kinase isozyme 1, mitochondrial
HYNTNHEADDWCVPSREPK	K	D	19	410	428	4	1	6	0	12C(267.1577)		sp|Q15118|PDK1_HUMAN	Q15118	PDK1_HUMAN	PDK1	[Pyruvate dehydrogenase (acetyl-transferring)] kinase isozyme 1, mitochondrial
HYQTIQEAGDWCVPSTEPK	R	N	19	381	399	3	0.9991	2	0	12C(267.1577)		sp|Q15119|PDK2_HUMAN	Q15119	PDK2_HUMAN	PDK2	[Pyruvate dehydrogenase (acetyl-transferring)] kinase isozyme 2, mitochondrial
FHFGDSLCTHKGEIPALPPCK	K	F	21	258	278	4	0.9995	6	0	20C(57.0214), 8C(267.1577)		sp|O75439|MPPB_HUMAN	O75439	MPPB_HUMAN	PMPCB	Mitochondrial-processing peptidase subunit beta
SNMCWLRD	R	-	8	482	489	2	0.8903	1	0	4C(267.1577)		sp|O75439|MPPB_HUMAN	O75439	MPPB_HUMAN	PMPCB	Mitochondrial-processing peptidase subunit beta
KLPEEEAECYFHSRPK	K	S	16	148	163	4	1	3	0	9C(267.1577)		sp|Q9NVS9|PNPO_HUMAN	Q9NVS9	PNPO_HUMAN	PNPO	Pyridoxine-5'-phosphate oxidase
DCPHISQR	R	S	8	142	149	3	0.9807	2	0	2C(267.1577)		sp|Q9Y2S7|PDIP2_HUMAN	Q9Y2S7	PDIP2_HUMAN	POLDIP2	Polymerase delta-interacting protein 2
THTYYQVLIDARDCPHISQR	K	S	20	130	149	4	1	4	0	14C(267.1577)		sp|Q9Y2S7|PDIP2_HUMAN	Q9Y2S7	PDIP2_HUMAN	POLDIP2	Polymerase delta-interacting protein 2
DATPVPCGR	K	W	9	113	121	2	0.9939	4	0	7C(267.1577)		sp|O00411|RPOM_HUMAN	O00411	RPOM_HUMAN	POLRMT	DNA-directed RNA polymerase, mitochondrial
LPECGSGDGSLQPPR	R	K	15	91	105	3	0.9998	4	0	4C(267.1577)		sp|O00411|RPOM_HUMAN	O00411	RPOM_HUMAN	POLRMT	DNA-directed RNA polymerase, mitochondrial
VDVARLPECGSGDGSLQPPR	R	K	20	86	105	3	0.9941	1	0	9C(267.1577)		sp|O00411|RPOM_HUMAN	O00411	RPOM_HUMAN	POLRMT	DNA-directed RNA polymerase, mitochondrial
CTQEEAR	R	S	7	302	308	2	0.9963	4	0	1C(267.1577)		sp|Q9H2U2|IPYR2_HUMAN	Q9H2U2	IPYR2_HUMAN	PPA2	Inorganic pyrophosphatase 2, mitochondrial
GQPCSQNYR	R	L	9	41	49	2, 3	1	9	0	4C(267.1577)		sp|Q9H2U2|IPYR2_HUMAN	Q9H2U2	IPYR2_HUMAN	PPA2	Inorganic pyrophosphatase 2, mitochondrial
APCPPKVVLVESSER	R	L	15	24	38	3	1	5	0	3C(267.1577)		sp|P50336|PPOX_HUMAN	P50336	PPOX_HUMAN	PPOX	Protoporphyrinogen oxidase
GQPVCGLSLQAEGR	R	W	14	254	267	3	0.9615	1	0	5C(267.1577)		sp|P50336|PPOX_HUMAN	P50336	PPOX_HUMAN	PPOX	Protoporphyrinogen oxidase
AFQYVETHGEVCPANWTPDSPTIKPSPAASK	K	E	31	218	248	3, 4	1	8	0	12C(267.1577), 12C(57.0214)		sp|P30048|PRDX3_HUMAN	P30048	PRDX3_HUMAN	PRDX3	Thioredoxin-dependent peroxide reductase, mitochondrial
ALNVEPDGTGLTCSLAPNIISQL	K	-	23	192	214	3	1	11	0	13C(267.1577)		sp|P30044|PRDX5_HUMAN	P30044	PRDX5_HUMAN	PRDX5	Peroxiredoxin-5, mitochondrial
GVLFGVPGAFTPGCSK	K	T	16	87	102	3	0.9714	1	0	14C(267.1577)		sp|P30044|PRDX5_HUMAN	P30044	PRDX5_HUMAN	PRDX5	Peroxiredoxin-5, mitochondrial
TKPQGDQDTGKEADDGCALGGR	R	-	22	679	700	4	1	3	0	17C(267.1577)		sp|O75127|PTCD1_HUMAN	O75127	PTCD1_HUMAN	PTCD1	Pentatricopeptide repeat-containing protein 1, mitochondrial
CVLEPRPPGKR	R	W	11	20	30	4	0.9998	4	0	1C(267.1577)		sp|Q86Y79|PTH_HUMAN	Q86Y79	PTH_HUMAN	PTRH1	Peptidyl-tRNA hydrolase
PAHPEAVQAHVLGCFSPAEQELLPLLLDR	R	A	29	166	194	4	1	5	0	14C(267.1577)		sp|Q86Y79|PTH_HUMAN	Q86Y79	PTH_HUMAN	PTRH1	Peptidyl-tRNA hydrolase
VGIGRPAHPEAVQAHVLGCFSPAEQELLPLLLDR	R	A	34	161	194	4	1	3	0	19C(267.1577)		sp|Q86Y79|PTH_HUMAN	Q86Y79	PTH_HUMAN	PTRH1	Peptidyl-tRNA hydrolase
GPQDPSACR	K	Y	9	253	261	2	0.9828	2	0	8C(267.1577)		sp|Q9Y606|PUS1_HUMAN	Q9Y606	PUS1_HUMAN	PUS1	Pseudouridylate synthase 1 homolog
SVLYGNLGAASCTLQGPQFGSHG	K	-	23	281	303	3	1	3	0	12C(267.1577)		sp|Q8N0Z8|PUSL1_HUMAN	Q8N0Z8	PUSL1_HUMAN	PUSL1	tRNA pseudouridine synthase-like 1
DNVCSPGGATIHALHFLESGGFR	K	S	23	229	251	4	0.9269	1	0	4C(267.1577)		sp|Q96C36|P5CR2_HUMAN	Q96C36	P5CR2_HUMAN	PYCR2	Pyrroline-5-carboxylate reductase 2
MLLDSEQHPCQLK	K	D	13	216	228	3	0.999	2	0	10C(267.1577)		sp|Q96C36|P5CR2_HUMAN	Q96C36	P5CR2_HUMAN	PYCR2	Pyrroline-5-carboxylate reductase 2
SLLINAVEASCIR	R	T	13	252	264	3	0.9947	1	0	11C(267.1577)		sp|Q96C36|P5CR2_HUMAN	Q96C36	P5CR2_HUMAN	PYCR2	Pyrroline-5-carboxylate reductase 2	PYCR1	sp|P32322|P5CR1_HUMAN
AIACQLSR	R	V	8	8	15	2	0.9922	1	0	4C(267.1577)		sp|Q5T160|SYRM_HUMAN	Q5T160	SYRM_HUMAN	RARS2	Probable arginine--tRNA ligase, mitochondrial
TEDGHSCGASRE	R	-	12	332	343	3	1	4	0	7C(267.1577)		sp|Q8N0V3|RBFA_HUMAN	Q8N0V3	RBFA_HUMAN	RBFA	Putative ribosome-binding factor A, mitochondrial
EGYSALPQLDIERFCACPEEAAHALELR	R	K	28	50	77	4	1	1	0	15C(267.1577), 17C(57.0214)		sp|Q9NP81|SYSM_HUMAN	Q9NP81	SYSM_HUMAN	SARS2	Serine--tRNA ligase, mitochondrial
FCACPEEAAHALELR	R	K	15	63	77	3	1	4	0	2C(267.1577), 2C(57.0214), 4C(267.1577), 4C(57.0214)		sp|Q9NP81|SYSM_HUMAN	Q9NP81	SYSM_HUMAN	SARS2	Serine--tRNA ligase, mitochondrial
ACFGTFLPEEK	K	L	11	79	89	2	1	5	0	2C(267.1577)		sp|Q9NRP4|SDHF3_HUMAN	Q9NRP4	SDHF3_HUMAN	SDHAF3	Succinate dehydrogenase assembly factor 3, mitochondrial
QNSTGKACFGTFLPEEK	R	L	17	73	89	3	1	2	0	8C(267.1577)		sp|Q9NRP4|SDHF3_HUMAN	Q9NRP4	SDHF3_HUMAN	SDHAF3	Succinate dehydrogenase assembly factor 3, mitochondrial
CATDPNSYK	R	S	9	46	54	2	0.9996	3	0	1C(267.1577)		sp|Q9BQT8|ODC_HUMAN	Q9BQT8	ODC_HUMAN	SLC25A21	Mitochondrial 2-oxodicarboxylate carrier
GIIDCVVR	K	I	8	53	60	2	0.9339	1	0	5C(267.1577)		sp|P05141|ADT2_HUMAN	P05141	ADT2_HUMAN	SLC25A5	ADP/ATP translocase 2	SLC25A4	sp|P12235|ADT1_HUMAN
GIVDCIVR	K	I	8	53	60	2	0.9266	2	0	5C(267.1577)		sp|P12236|ADT3_HUMAN	P12236	ADT3_HUMAN	SLC25A6	ADP/ATP translocase 3
RLEDQATAYVCENQACSVPITDPCELRK	R	L	28	755	782	4	0.9844	2	0	11C(57.0214), 16C(57.0214), 24C(267.1577)		sp|Q8TB22|SPT20_HUMAN	Q8TB22	SPT20_HUMAN	SPATA20	Spermatogenesis-associated protein 20
KYDGYTSCPLVTGYNR	K	V	16	372	387	3	0.9335	1	0	8C(267.1577)		sp|Q9Y6N5|SQOR_HUMAN	Q9Y6N5	SQOR_HUMAN	SQOR	Sulfide:quinone oxidoreductase, mitochondrial
EGGPNPEHNSNLANILEVCR	K	S	20	94	113	3, 4	1	6	0	19C(267.1577)		sp|Q9BSH4|TACO1_HUMAN	Q9BSH4	TACO1_HUMAN	TACO1	Translational activator of cytochrome c oxidase 1
IFSKLCLNIR	R	L	10	80	89	3	1	5	0	6C(267.1577)		sp|Q9BSH4|TACO1_HUMAN	Q9BSH4	TACO1_HUMAN	TACO1	Translational activator of cytochrome c oxidase 1
KKLDSLGLCSVSCALEFIPNSK	R	V	22	244	265	4	0.9506	1	0	13C(57.0214), 9C(267.1577)		sp|Q9BSH4|TACO1_HUMAN	Q9BSH4	TACO1_HUMAN	TACO1	Translational activator of cytochrome c oxidase 1
SRIFSKLCLNIR	R	L	12	78	89	4	0.9984	1	0	8C(267.1577)		sp|Q9BSH4|TACO1_HUMAN	Q9BSH4	TACO1_HUMAN	TACO1	Translational activator of cytochrome c oxidase 1
KITPNVTFCDENAKEPENALDK	K	L	22	42	63	4	0.9974	1	0	9C(267.1577)		sp|Q96QE5|TEFM_HUMAN	Q96QE5	TEFM_HUMAN	TEFM	Transcription elongation factor, mitochondrial
STVQVCNSILCPK	K	T	13	125	137	3	0.9999	4	0	11C(267.1577), 6C(57.0214)		sp|Q96QE5|TEFM_HUMAN	Q96QE5	TEFM_HUMAN	TEFM	Transcription elongation factor, mitochondrial
SKDCAYKWLYDETLEDR	R	-	17	380	396	3, 4	1	4	0	4C(267.1577)		sp|Q9H5Q4|TFB2M_HUMAN	Q9H5Q4	TFB2M_HUMAN	TFB2M	Dimethyladenosine transferase 2, mitochondrial
RPIPLCSVVMINSQLDKVEGR	K	K	21	186	206	4	1	2	0	6C(267.1577)		sp|Q5T1C6|THEM4_HUMAN	Q5T1C6	THEM4_HUMAN	THEM4	Acyl-coenzyme A thioesterase THEM4
LGEMIETAYGENFACSK	R	I	17	310	326	3	0.9995	1	0	15C(267.1577)		sp|Q8IYQ7|THNS1_HUMAN	Q8IYQ7	THNS1_HUMAN	THNSL1	Threonine synthase-like 1
LSCGEWK	K	S	7	275	281	2	0.9967	2	0	3C(267.1577)		sp|Q8IYQ7|THNS1_HUMAN	Q8IYQ7	THNS1_HUMAN	THNSL1	Threonine synthase-like 1
FEDRSPAAECLSEKETEELMAWMR	K	N	24	564	587	4	1	5	0	10C(267.1577)		sp|Q12931|TRAP1_HUMAN	Q12931	TRAP1_HUMAN	TRAP1	Heat shock protein 75 kDa, mitochondrial
SPAAECLSEKETEELMAWMR	R	N	20	568	587	3, 4	1	7	0	6C(267.1577)		sp|Q12931|TRAP1_HUMAN	Q12931	TRAP1_HUMAN	TRAP1	Heat shock protein 75 kDa, mitochondrial
SSVQEECVSTISSSK	K	D	15	72	86	3	0.9923	5	0	7C(267.1577)		sp|Q7L0Y3|TM10C_HUMAN	Q7L0Y3	TM10C_HUMAN	TRMT10C	tRNA methyltransferase 10 homolog C
SSVQEECVSTISSSKDEDPLAATR	K	E	24	72	95	3, 4	1	12	0	7C(267.1577)		sp|Q7L0Y3|TM10C_HUMAN	Q7L0Y3	TM10C_HUMAN	TRMT10C	tRNA methyltransferase 10 homolog C
TLMECVSNTAK	K	K	11	119	129	2, 3	1	5	0	5C(267.1577)		sp|Q7L0Y3|TM10C_HUMAN	Q7L0Y3	TM10C_HUMAN	TRMT10C	tRNA methyltransferase 10 homolog C
TLMECVSNTAKK	K	K	12	119	130	3	0.9868	1	0	5C(267.1577)		sp|Q7L0Y3|TM10C_HUMAN	Q7L0Y3	TM10C_HUMAN	TRMT10C	tRNA methyltransferase 10 homolog C
ALSCTLNR	M	Y	8	2	9	2	0.9997	2	0	4C(267.1577), N-term(42.0106)		sp|Q7Z4G4|TRM11_HUMAN	Q7Z4G4	TRM11_HUMAN	TRMT11	tRNA (guanine(10)-N(2))-methyltransferase homolog
HVSPSCSTSR	R	E	10	138	147	3	1	3	0	6C(267.1577)		sp|Q9BVS5|TR61B_HUMAN	Q9BVS5	TR61B_HUMAN	TRMT61B	tRNA (adenine(58)-N(1))-methyltransferase, mitochondrial
YQGEHCLLK	K	E	9	368	376	3	0.9896	4	0	6C(267.1577)		sp|Q96Q11|TRNT1_HUMAN	Q96Q11	TRNT1_HUMAN	TRNT1	CCA tRNA nucleotidyltransferase 1, mitochondrial
SKPESNEQVLSCEYITLNEPK	K	R	21	320	340	3	1	1	0	12C(267.1577)		sp|Q8WWH5|TRUB1_HUMAN	Q8WWH5	TRUB1_HUMAN	TRUB1	Pseudouridylate synthase TRUB1
ALETCGGDLK	K	Q	10	67	76	2	0.9938	4	0	5C(267.1577)		sp|P43897|EFTS_HUMAN	P43897	EFTS_HUMAN	TSFM	Elongation factor Ts, mitochondrial
TGYSFVNCKK	K	A	10	57	66	3	0.9961	2	0	8C(267.1577)		sp|P43897|EFTS_HUMAN	P43897	EFTS_HUMAN	TSFM	Elongation factor Ts, mitochondrial
VVNSETPVVVDFHAQWCGPCK	R	I	21	74	94	3, 4	1	14	0	17C(267.1577), 20C(57.0214)		sp|Q99757|THIOM_HUMAN	Q99757	THIOM_HUMAN	TXN2	Thioredoxin, mitochondrial
AGAVVAVPTDTLYGLACAASCSAALR	R	A	26	79	104	3	1	2	0	17C(57.0214), 21C(267.1577)		sp|Q86U90|YRDC_HUMAN	Q86U90	YRDC_HUMAN	YRDC	Threonylcarbamoyl-AMP synthase

## Sheet: Ccr_replicate_3
Peptide	Prev AA	Next AA	Peptide Length	Protein Start	Protein End	Charges	Probability	Spectral Count	Intensity	Assigned Modifications	Observed Modifications	Protein	Protein ID	Entry Name	Gene	Protein Description	Mapped Genes	Mapped Proteins
AYICAHPLDRTC	R	-	12	610	621	3	0.9787	1	0	12C(267.1577)		sp|Q9H845|ACAD9_HUMAN	Q9H845	ACAD9_HUMAN	ACAD9	Complex I assembly factor ACAD9, mitochondrial
TSAVPSPCGK	R	Y	10	230	239	2	0.9998	9	0	8C(267.1577)		sp|P49748|ACADV_HUMAN	P49748	ACADV_HUMAN	ACADVL	Very long-chain specific acyl-CoA dehydrogenase, mitochondrial
TSAVPSPCGKYYTLNGSK	R	L	18	230	247	3	0.9143	1	0	8C(267.1577)		sp|P49748|ACADV_HUMAN	P49748	ACADV_HUMAN	ACADVL	Very long-chain specific acyl-CoA dehydrogenase, mitochondrial
IHMGSCAENTAK	K	K	12	191	202	3	1	7	0	6C(267.1577)		sp|P24752|THIL_HUMAN	P24752	THIL_HUMAN	ACAT1	Acetyl-CoA acetyltransferase, mitochondrial
SEFYANEACKR	K	L	11	331	341	3	0.9972	3	0	9C(267.1577)		sp|Q86TX2|ACOT1_HUMAN	Q86TX2	ACOT1_HUMAN	ACOT1	Acyl-coenzyme A thioesterase 1	ACOT2	sp|P49753|ACOT2_HUMAN
VEEEHTNAIGTLHGGLTATLVDNISTMALLCTER	K	G	34	44	77	4	1	2	0	31C(267.1577)		sp|Q9NPJ3|ACO13_HUMAN	Q9NPJ3	ACO13_HUMAN	ACOT13	Acyl-coenzyme A thioesterase 13
MSPLSIVTALVDKIDMCKK	K	S	19	139	157	4	0.9996	1	0	17C(267.1577)		sp|Q9Y305|ACOT9_HUMAN	Q9Y305	ACOT9_HUMAN	ACOT9	Acyl-coenzyme A thioesterase 9, mitochondrial
EACSYTIHAEGDER	R	G	14	397	410	3	1	7	0	3C(267.1577)		sp|Q4G176|ACSF3_HUMAN	Q4G176	ACSF3_HUMAN	ACSF3	Malonate--CoA ligase ACSF3, mitochondrial
EASSSACDLPR	K	E	11	233	243	2, 3	1	8	0	7C(267.1577)		sp|Q96SZ5|AEDO_HUMAN	Q96SZ5	AEDO_HUMAN	ADO	2-aminoethanethiol dioxygenase
CRDVFEPAR	K	A	9	132	140	3	0.9991	3	0	1C(267.1577)		sp|Q9NX46|ADPRS_HUMAN	Q9NX46	ADPRS_HUMAN	ADPRS	ADP-ribosylhydrolase ARH3
AASCVLLHTGQK	M	M	12	2	13	2	0.9999	1	0	4C(267.1577), N-term(42.0106)		sp|P14550|AK1A1_HUMAN	P14550	AK1A1_HUMAN	AKR1A1	Aldo-keto reductase family 1 member A1
GDECGLALGR	R	L	10	85	94	2	0.9994	2	0	4C(267.1577)		sp|P54886|P5CS_HUMAN	P54886	P5CS_HUMAN	ALDH18A1	Delta-1-pyrroline-5-carboxylate synthase
GLCGAIHSSIAK	R	Q	12	101	112	3	0.9975	2	0	3C(267.1577)		sp|P36542|ATPG_HUMAN	P36542	ATPG_HUMAN	ATP5F1C	ATP synthase subunit gamma, mitochondrial
ASVGECPAPVPVK	M	D	13	2	14	2, 3	1	14	0	6C(267.1577), N-term(42.0106)		sp|P56134|ATPK_HUMAN	P56134	ATPK_HUMAN	ATP5MF	ATP synthase subunit f, mitochondrial
ASVGECPAPVPVKDK	M	K	15	2	16	2, 3	1	12	0	6C(267.1577), N-term(42.0106)		sp|P56134|ATPK_HUMAN	P56134	ATPK_HUMAN	ATP5MF	ATP synthase subunit f, mitochondrial
ASVGECPAPVPVKDKK	M	L	16	2	17	3, 4	1	11	0	6C(267.1577), N-term(42.0106)		sp|P56134|ATPK_HUMAN	P56134	ATPK_HUMAN	ATP5MF	ATP synthase subunit f, mitochondrial
CAQNQNK	K	T	7	321	327	2	0.9996	2	0	1C(267.1577)		sp|Q5TC12|ATPF1_HUMAN	Q5TC12	ATPF1_HUMAN	ATPAF1	ATP synthase mitochondrial F1 complex assembly factor 1
CAQNQNKT	K	-	8	321	328	2	1	4	0	1C(267.1577)		sp|Q5TC12|ATPF1_HUMAN	Q5TC12	ATPF1_HUMAN	ATPAF1	ATP synthase mitochondrial F1 complex assembly factor 1
QGDFIKCVEQK	R	T	11	115	125	3	1	4	0	7C(267.1577)		sp|Q5TC12|ATPF1_HUMAN	Q5TC12	ATPF1_HUMAN	ATPAF1	ATP synthase mitochondrial F1 complex assembly factor 1
QGDFIKCVEQKTDALGK	R	Q	17	115	131	4	0.9879	2	0	7C(267.1577)		sp|Q5TC12|ATPF1_HUMAN	Q5TC12	ATPF1_HUMAN	ATPAF1	ATP synthase mitochondrial F1 complex assembly factor 1
YMSVIAELEQSGLGAELKCAQNQNKT	K	-	26	303	328	4	0.9999	2	0	19C(267.1577)		sp|Q5TC12|ATPF1_HUMAN	Q5TC12	ATPF1_HUMAN	ATPAF1	ATP synthase mitochondrial F1 complex assembly factor 1
RPCTSMHFQLPIQA	K	-	14	220	233	3	1	3	0	3C(267.1577)		sp|Q6P4H8|ACKMT_HUMAN	Q6P4H8	ACKMT_HUMAN	ATPSCKMT	ATP synthase subunit C lysine N-methyltransferase
METYCSSGSTDTSPVIDAVTHALTATTPYTR	K	Y	31	284	314	3, 4	1	7	0	5C(267.1577)		sp|Q02338|BDH_HUMAN	Q02338	BDH_HUMAN	BDH1	D-beta-hydroxybutyrate dehydrogenase, mitochondrial
ENSQLDTSPPCLGGNKK	R	T	17	116	132	3	0.9999	3	0	11C(267.1577)		sp|Q9Y3E2|BOLA1_HUMAN	Q9Y3E2	BOLA1_HUMAN	BOLA1	BolA-like protein 1
VTDISGGCGAMYEIK	K	I	15	52	66	2, 3	1	8	0	11M(15.9949), 8C(267.1577)		sp|Q53S33|BOLA3_HUMAN	Q53S33	BOLA3_HUMAN	BOLA3	BolA-like protein 3
VTDISGGCGAMYEIKIESEEFK	K	E	22	52	73	3	0.9995	2	0	8C(267.1577)		sp|Q53S33|BOLA3_HUMAN	Q53S33	BOLA3_HUMAN	BOLA3	BolA-like protein 3
TCATDLQTK	K	A	9	41	49	2	1	3	0	2C(267.1577)		sp|O95861|BPNT1_HUMAN	O95861	BPNT1_HUMAN	BPNT1	3'(2'),5'-bisphosphate nucleotidase 1
ACSGDGGVSYTQGQSPEPR	R	T	19	21	39	3	0.9991	1	0	2C(267.1577)		sp|Q6P1X6|CH082_HUMAN	Q6P1X6	CH082_HUMAN	C8orf82	UPF0598 protein C8orf82
SGRYEAAFPFLSPCGR	R	E	16	85	100	3	1	3	0	14C(267.1577)		sp|Q6P1X6|CH082_HUMAN	Q6P1X6	CH082_HUMAN	C8orf82	UPF0598 protein C8orf82
YEAAFPFLSPCGR	R	E	13	88	100	2, 3	1	9	0	11C(267.1577)		sp|Q6P1X6|CH082_HUMAN	Q6P1X6	CH082_HUMAN	C8orf82	UPF0598 protein C8orf82
LDCAQLK	R	E	7	156	162	2	0.9952	2	0	3C(267.1577)		sp|P09543|CN37_HUMAN	P09543	CN37_HUMAN	CNP	2',3'-cyclic-nucleotide 3'-phosphodiesterase
YATSCYSCCPR	R	L	11	136	146	3	0.994	3	0	8C(267.1577), 9C(267.1577)		sp|Q13057|COASY_HUMAN	Q13057	COASY_HUMAN	COASY	Bifunctional coenzyme A synthase
GETEELQANACTNPAVHEK	K	L	19	348	366	3, 4	1	5	0	11C(267.1577)		sp|Q9NZJ6|COQ3_HUMAN	Q9NZJ6	COQ3_HUMAN	COQ3	Ubiquinone biosynthesis O-methyltransferase, mitochondrial
YFNPCYATAR	K	L	10	226	235	3	0.9999	1	0	5C(267.1577)		sp|Q9UJA2|CRLS1_HUMAN	Q9UJA2	CRLS1_HUMAN	CRLS1	Cardiolipin synthase (CMP-forming)
MMCGAPSATQPATAETQHIADQVR	-	S	24	1	24	3	1	3	0	3C(267.1577), N-term(42.0106)		sp|P04080|CYTB_HUMAN	P04080	CYTB_HUMAN	CSTB	Cystatin-B
IPHFGYCDEIDLTELVK	K	L	17	273	289	3	0.9999	1	0	7C(267.1577)		sp|P11182|ODB2_HUMAN	P11182	ODB2_HUMAN	DBT	Lipoamide acyltransferase component of branched-chain alpha-keto acid dehydrogenase complex, mitochondrial
SGMTTGSTLPVEGGFWAC	R	-	18	227	244	2, 3	0.9984	6	0	18C(267.1577)		sp|Q7Z4W1|DCXR_HUMAN	Q7Z4W1	DCXR_HUMAN	DCXR	L-xylulose reductase
ACTAQSLGNLLDMMYR	K	E	16	86	101	2, 3	1	7	0	2C(267.1577)		sp|Q16854|DGUOK_HUMAN	Q16854	DGUOK_HUMAN	DGUOK	Deoxyguanosine kinase, mitochondrial
ACTAQSLGNLLDMMYREPAR	K	W	20	86	105	3, 4	1	6	0	2C(267.1577)		sp|Q16854|DGUOK_HUMAN	Q16854	DGUOK_HUMAN	DGUOK	Deoxyguanosine kinase, mitochondrial
TTAVCKDDLVTVK	R	T	13	62	74	3	1	6	0	5C(267.1577)		sp|P36957|ODO2_HUMAN	P36957	ODO2_HUMAN	DLST	Dihydrolipoyllysine-residue succinyltransferase component of 2-oxoglutarate dehydrogenase complex, mitochondrial
LQVLVEEAFGCQLQNR	K	D	16	376	391	3	0.9996	4	0	11C(267.1577)		sp|Q5JPH6|SYEM_HUMAN	Q5JPH6	SYEM_HUMAN	EARS2	Nondiscriminating glutamyl-tRNA synthetase EARS2, mitochondrial
ALNALCDGLIDELNQALK	K	T	18	57	74	3	1	3	0	6C(267.1577)		sp|P30084|ECHM_HUMAN	P30084	ECHM_HUMAN	ECHS1	Enoyl-CoA hydratase, mitochondrial
GVILTSDRPGVFSAGLDLTEMCGR	R	S	24	93	116	3	0.9948	4	0	22C(267.1577)		sp|P42126|ECI1_HUMAN	P42126	ECI1_HUMAN	ECI1	Enoyl-CoA delta isomerase 1, mitochondrial
RGPSGCSGGPNTVYLQVVAAGSR	K	D	23	46	68	3	1	2	0	6C(267.1577)		sp|Q9BQ52|RNZ2_HUMAN	Q9BQ52	RNZ2_HUMAN	ELAC2	Zinc phosphodiesterase ELAC protein 2
LTLSCEEFVK	R	I	10	215	224	2	0.9171	1	0	5C(267.1577)		sp|O95571|ETHE1_HUMAN	O95571	ETHE1_HUMAN	ETHE1	Persulfide dioxygenase ETHE1, mitochondrial
TDFQQGCAK	R	T	9	164	172	2	0.999	2	0	7C(267.1577)		sp|O95571|ETHE1_HUMAN	O95571	ETHE1_HUMAN	ETHE1	Persulfide dioxygenase ETHE1, mitochondrial
GHQDPSQATGTTGSSVSCTEEK	R	K	22	60	81	3, 4	1	11	0	18C(267.1577)		sp|Q96KR6|F210B_HUMAN	Q96KR6	F210B_HUMAN	FAM210B	Protein FAM210B, mitochondrial
GHQDPSQATGTTGSSVSCTEEKK	R	Q	23	60	82	4	1	4	0	18C(267.1577)		sp|Q96KR6|F210B_HUMAN	Q96KR6	F210B_HUMAN	FAM210B	Protein FAM210B, mitochondrial
GHQDPSQATGTTGSSVSCTEEKKQSK	R	S	26	60	85	4	0.9999	1	0	18C(267.1577)		sp|Q96KR6|F210B_HUMAN	Q96KR6	F210B_HUMAN	FAM210B	Protein FAM210B, mitochondrial
LFWCEDER	R	F	8	331	338	2, 3	0.9999	3	0	4C(267.1577)		sp|O95363|SYFM_HUMAN	O95363	SYFM_HUMAN	FARS2	Phenylalanine--tRNA ligase, mitochondrial
AAVPLGGFLCNVADK	K	S	15	661	675	3	0.9997	2	0	10C(267.1577)		sp|Q7L8L6|FAKD5_HUMAN	Q7L8L6	FAKD5_HUMAN	FASTKD5	FAST kinase domain-containing protein 5, mitochondrial
SGAMEMAGLCPAACMQTPR	K	M	19	676	694	3	0.9994	2	0	10C(267.1577)		sp|Q7L8L6|FAKD5_HUMAN	Q7L8L6	FAKD5_HUMAN	FASTKD5	FAST kinase domain-containing protein 5, mitochondrial
ALCSSLR	R	M	7	60	66	2	0.9807	1	0	3C(267.1577)		sp|P14324|FPPS_HUMAN	P14324	FPPS_HUMAN	FDPS	Farnesyl pyrophosphate synthase
LHYGTDPCTGQPFR	R	F	14	229	242	3	1	5	0	8C(267.1577)		sp|Q8NFF5|FAD1_HUMAN	Q8NFF5	FAD1_HUMAN	FLAD1	FAD synthase
LHYGTDPCTGQPFRFPLVSVR	R	N	21	229	249	4	1	4	0	8C(267.1577)		sp|Q8NFF5|FAD1_HUMAN	Q8NFF5	FAD1_HUMAN	FLAD1	FAD synthase
AQHELHFQAATYLCLLR	R	S	17	55	71	3, 4	1	6	0	14C(267.1577)		sp|Q96HJ9|FMC1_HUMAN	Q96HJ9	FMC1_HUMAN	FMC1	Protein FMC1 homolog
VTSEKLCR	R	A	8	47	54	2, 3	1	10	0	7C(267.1577)		sp|Q96HJ9|FMC1_HUMAN	Q96HJ9	FMC1_HUMAN	FMC1	Protein FMC1 homolog
EQHIAECMAK	R	M	10	118	127	3	0.9999	2	0	7C(267.1577)		sp|Q8TAE8|G45IP_HUMAN	Q8TAE8	G45IP_HUMAN	GADD45GIP1	Large ribosomal subunit protein mL64
EREQHIAECMAK	R	M	12	116	127	3, 4	1	6	0	9C(267.1577)		sp|Q8TAE8|G45IP_HUMAN	Q8TAE8	G45IP_HUMAN	GADD45GIP1	Large ribosomal subunit protein mL64
VVTTPAFMCETALHYIHDGIGAMVR	K	K	25	236	260	4	1	11	0	9C(267.1577)		sp|P0DPI2|GAL3A_HUMAN	P0DPI2	GAL3A_HUMAN	GATD3	Glutamine amidotransferase-like class 1 domain-containing protein 3, mitochondrial
LLWNCNSNDGKDFER	K	K	15	244	258	3	1	3	0	5C(267.1577)		sp|Q969S9|RRF2M_HUMAN	Q969S9	RRF2M_HUMAN	GFM2	Ribosome-releasing factor 2, mitochondrial
EPQKSEEVLKNCEIVNWK	K	Q	18	81	98	4	1	1	0	12C(267.1577)		sp|Q969I3|GLYL1_HUMAN	Q969I3	GLYL1_HUMAN	GLYATL1	Glycine N-acyltransferase-like protein 1
NCEIVNWK	K	Q	8	91	98	2, 3	1	5	0	2C(267.1577)		sp|Q969I3|GLYL1_HUMAN	Q969I3	GLYL1_HUMAN	GLYATL1	Glycine N-acyltransferase-like protein 1
SEEVLKNCEIVNWK	K	Q	14	85	98	3	1	5	0	8C(267.1577)		sp|Q969I3|GLYL1_HUMAN	Q969I3	GLYL1_HUMAN	GLYATL1	Glycine N-acyltransferase-like protein 1
RFQTIDIEPDIEALLSQGPSCA	R	-	22	182	203	3	1	4	0	21C(267.1577)		sp|P07203|GPX1_HUMAN	P07203	GPX1_HUMAN	GPX1	Glutathione peroxidase 1
ATQCVPK	K	E	7	121	127	2	0.9994	3	0	4C(267.1577)		sp|Q9HAV7|GRPE1_HUMAN	Q9HAV7	GRPE1_HUMAN	GRPEL1	GrpE protein homolog 1, mitochondrial
ATQCVPKEEIKDDNPHLK	K	N	18	121	138	4	1	11	0	4C(267.1577)		sp|Q9HAV7|GRPE1_HUMAN	Q9HAV7	GRPE1_HUMAN	GRPEL1	GrpE protein homolog 1, mitochondrial
TAGEDCRSEDPPDELGPPLAER	R	A	22	39	60	3	1	5	0	6C(267.1577)		sp|Q8TAA5|GRPE2_HUMAN	Q8TAA5	GRPE2_HUMAN	GRPEL2	GrpE protein homolog 2, mitochondrial
YIELFLNSCPK	R	G	11	468	478	2, 3	1	8	0	9C(267.1577)		sp|Q12849|GRSF1_HUMAN	Q12849	GRSF1_HUMAN	GRSF1	G-rich sequence factor 1
AMACRQEPQPQGPPPAAGAVASYDYLVIGGGSGGLASAR	R	R	39	43	81	4	1	1	0	4C(267.1577)		sp|P00390|GSHR_HUMAN	P00390	GSHR_HUMAN	GSR	Glutathione reductase, mitochondrial
ETTEAACR	K	Y	8	170	177	2, 3	1	3	0	7C(267.1577)		sp|Q9Y2Q3|GSTK1_HUMAN	Q9Y2Q3	GSTK1_HUMAN	GSTK1	Glutathione S-transferase kappa 1
LLVLEAFQVSHPCR	R	Q	14	193	206	3	1	3	0	13C(267.1577)		sp|O43708|MAAI_HUMAN	O43708	MAAI_HUMAN	GSTZ1	Maleylacetoacetate isomerase
LLVLEAFQVSHPCRQPDTPTELR	R	A	23	193	215	4	1	1	0	13C(267.1577)		sp|O43708|MAAI_HUMAN	O43708	MAAI_HUMAN	GSTZ1	Maleylacetoacetate isomerase
LLVLEAFQVSHPCRQPDTPTELRA	R	-	24	193	216	4	1	3	0	13C(267.1577)		sp|O43708|MAAI_HUMAN	O43708	MAAI_HUMAN	GSTZ1	Maleylacetoacetate isomerase
DGIQGSCR	K	Y	8	108	115	2	0.9997	7	0	7C(267.1577)		sp|Q12789|TF3C1_HUMAN	Q12789	TF3C1_HUMAN	GTF3C1	General transcription factor 3C polypeptide 1
CSVLSTLR	K	G	8	394	401	2	0.9793	1	0	1C(267.1577)		sp|O43824|GTPB6_HUMAN	O43824	GTPB6_HUMAN	GTPBP6	Putative GTP-binding protein 6
DVSHPEAELQKCSVLSTLR	R	G	19	383	401	3, 4	1	3	0	12C(267.1577)		sp|O43824|GTPB6_HUMAN	O43824	GTPB6_HUMAN	GTPBP6	Putative GTP-binding protein 6
DFSHPCTWQVLDGAEDTLR	K	E	19	104	122	3	1	6	0	6C(267.1577)		sp|Q9BSH5|HDHD3_HUMAN	Q9BSH5	HDHD3_HUMAN	HDHD3	Haloacid dehalogenase-like hydrolase domain-containing protein 3
DFSHPCTWQVLDGAEDTLRECR	K	T	22	104	125	4	1	1	0	6C(267.1577)		sp|Q9BSH5|HDHD3_HUMAN	Q9BSH5	HDHD3_HUMAN	HDHD3	Haloacid dehalogenase-like hydrolase domain-containing protein 3
EHILPSLAHLLPALDCLEGSTPGL	K	-	24	228	251	3	1	7	0	16C(267.1577)		sp|Q9BSH5|HDHD3_HUMAN	Q9BSH5	HDHD3_HUMAN	HDHD3	Haloacid dehalogenase-like hydrolase domain-containing protein 3
NINCSIEESFQR	K	F	12	138	149	3	0.9916	1	0	4C(267.1577)		sp|P35914|HMGCL_HUMAN	P35914	HMGCL_HUMAN	HMGCL	Hydroxymethylglutaryl-CoA lyase, mitochondrial
VAQATCK	K	L	7	318	324	2	0.9994	3	0	6C(267.1577)		sp|P35914|HMGCL_HUMAN	P35914	HMGCL_HUMAN	HMGCL	Hydroxymethylglutaryl-CoA lyase, mitochondrial
VAQATCKL	K	-	8	318	325	2, 3	1	7	0	6C(267.1577)		sp|P35914|HMGCL_HUMAN	P35914	HMGCL_HUMAN	HMGCL	Hydroxymethylglutaryl-CoA lyase, mitochondrial
AAACRSVK	M	G	8	2	9	2	0.991	2	0	4C(267.1577), N-term(42.0106)		sp|Q99714|HCD2_HUMAN	Q99714	HCD2_HUMAN	HSD17B10	3-hydroxyacyl-CoA dehydrogenase type-2
AAACRSVKGLVAVITGGASGLGLATAER	M	L	28	2	29	3	0.9998	5	0	4C(267.1577), N-term(42.0106)		sp|Q99714|HCD2_HUMAN	Q99714	HCD2_HUMAN	HSD17B10	3-hydroxyacyl-CoA dehydrogenase type-2
VCNFLASQVPFPSR	K	L	14	213	226	2, 3	1	13	0	2C(267.1577)		sp|Q99714|HCD2_HUMAN	Q99714	HCD2_HUMAN	HSD17B10	3-hydroxyacyl-CoA dehydrogenase type-2
GTFLVTQAAAQALVSNGCR	K	G	19	130	148	3	1	3	0	18C(267.1577)		sp|Q92506|DHB8_HUMAN	Q92506	DHB8_HUMAN	HSD17B8	(3R)-3-hydroxyacyl-CoA dehydrogenase
GCYIGQELTAR	K	T	11	258	268	2, 3	1	9	0	2C(267.1577)		sp|Q5T440|CAF17_HUMAN	Q5T440	CAF17_HUMAN	IBA57	Putative transferase CAF17, mitochondrial
VWAVLPSSPEACGAASLQER	R	A	20	159	178	3	1	6	0	12C(267.1577)		sp|Q5T440|CAF17_HUMAN	Q5T440	CAF17_HUMAN	IBA57	Putative transferase CAF17, mitochondrial
GCNGLSYTLEYTK	R	T	13	56	68	2	0.9652	1	0	2C(267.1577)		sp|Q9BUE6|ISCA1_HUMAN	Q9BUE6	ISCA1_HUMAN	ISCA1	Iron-sulfur cluster assembly 1 homolog, mitochondrial
TRGCNGLSYTLEYTK	R	T	15	54	68	3	1	3	0	4C(267.1577)		sp|Q9BUE6|ISCA1_HUMAN	Q9BUE6	ISCA1_HUMAN	ISCA1	Iron-sulfur cluster assembly 1 homolog, mitochondrial
LQVEGGGCSGFQYK	R	F	14	72	85	3	0.9985	2	0	8C(267.1577)		sp|Q86U28|ISCA2_HUMAN	Q86U28	ISCA2_HUMAN	ISCA2	Iron-sulfur cluster assembly 2 homolog, mitochondrial
LHCSMLAEDAIK	K	A	12	136	147	3	1	4	0	3C(267.1577)		sp|Q9H1K1|ISCU_HUMAN	Q9H1K1	ISCU_HUMAN	ISCU	Iron-sulfur cluster assembly enzyme ISCU
NVGTGLVGAPACGDVMK	K	L	17	58	74	2, 3	1	3	0	12C(267.1577)		sp|Q9H1K1|ISCU_HUMAN	Q9H1K1	ISCU_HUMAN	ISCU	Iron-sulfur cluster assembly enzyme ISCU
TCFSMVPALQQELDSRPQLR	K	S	20	83	102	3	1	2	0	2C(267.1577)		sp|Q96AB3|ISOC2_HUMAN	Q96AB3	ISOC2_HUMAN	ISOC2	Isochorismatase domain-containing protein 2
DHSGGIGDICK	R	S	11	81	91	3	0.9995	3	0	10C(267.1577)		sp|Q53H82|LACB2_HUMAN	Q53H82	LACB2_HUMAN	LACTB2	Endoribonuclease LACTB2
SINNDTTYCIK	K	K	11	92	102	2, 3	0.972	3	0	9C(267.1577)		sp|Q53H82|LACB2_HUMAN	Q53H82	LACB2_HUMAN	LACTB2	Endoribonuclease LACTB2
GELCRDFVEALK	K	A	12	25	36	3	0.9958	1	0	4C(267.1577)		sp|Q86WU2|LDHD_HUMAN	Q86WU2	LDHD_HUMAN	LDHD	Probable D-lactate dehydrogenase, mitochondrial
TYEGMMHSSCQQEMMDVK	K	Q	18	202	219	3	0.9976	2	0	10C(267.1577)		sp|O75608|LYPA1_HUMAN	O75608	LYPA1_HUMAN	LYPLA1	Acyl-protein thioesterase 1
CIVSPAGR	R	H	8	12	19	2	0.9993	5	0	1C(267.1577)		sp|Q5VWZ2|LYPL1_HUMAN	Q5VWZ2	LYPL1_HUMAN	LYPLAL1	Lysophospholipase-like protein 1
DLLVENVPYCDAPTQK	K	Q	16	88	103	3	1	6	0	10C(267.1577)		sp|Q5U5X0|LYRM7_HUMAN	Q5U5X0	LYRM7_HUMAN	LYRM7	Complex III assembly factor LYRM7
DLLVENVPYCDAPTQKQ	K	-	17	88	104	2, 3	1	10	0	10C(267.1577)		sp|Q5U5X0|LYRM7_HUMAN	Q5U5X0	LYRM7_HUMAN	LYRM7	Complex III assembly factor LYRM7
KDLLVENVPYCDAPTQK	R	Q	17	87	103	3, 4	1	15	0	11C(267.1577)		sp|Q5U5X0|LYRM7_HUMAN	Q5U5X0	LYRM7_HUMAN	LYRM7	Complex III assembly factor LYRM7
KDLLVENVPYCDAPTQKQ	R	-	18	87	104	2, 3, 4	1	24	0	11C(267.1577)		sp|Q5U5X0|LYRM7_HUMAN	Q5U5X0	LYRM7_HUMAN	LYRM7	Complex III assembly factor LYRM7
MPGQCSVLLFPGQGSQVVGMGR	R	G	22	58	79	3	1	4	0	5C(267.1577)		sp|Q8IVS2|FABD_HUMAN	Q8IVS2	FABD_HUMAN	MCAT	Malonyl-CoA-acyl carrier protein transacylase, mitochondrial
MHCPTVPDEK	R	N	10	144	153	3	0.9998	3	0	3C(267.1577)		sp|Q9H825|METL8_HUMAN	Q9H825	METL8_HUMAN	METTL8	tRNA N(3)-cytidine methyltransferase METTL8, mitochondrial
GVAQTPGSVEEDALLCGPVSK	R	H	21	64	84	3	1	6	0	16C(267.1577)		sp|Q9BQP7|MGME1_HUMAN	Q9BQP7	MGME1_HUMAN	MGME1	Mitochondrial genome maintenance exonuclease 1
LSVLAVDPSSCTSGGSLLGDK	K	T	21	174	194	3	1	4	0	11C(267.1577)		sp|Q8IVH4|MMAA_HUMAN	Q8IVH4	MMAA_HUMAN	MMAA	Methylmalonic aciduria type A protein, mitochondrial
IQCTLQDVGSALATPCSSAR	K	E	20	117	136	3	1	8	0	16C(267.1577), 3C(267.1577)		sp|Q96EY8|MMAB_HUMAN	Q96EY8	MMAB_HUMAN	MMAB	Corrinoid adenosyltransferase MMAB
ASPQLCR	M	A	7	2	8	2	0.9999	7	0	6C(267.1577), N-term(42.0106)		sp|P25325|THTM_HUMAN	P25325	THTM_HUMAN	MPST	3-mercaptopyruvate sulfurtransferase
ASDHGWVCDQR	K	V	11	302	312	2, 3, 4	1	10	0	8C(267.1577)		sp|Q9HC36|MRM3_HUMAN	Q9HC36	MRM3_HUMAN	MRM3	rRNA methyltransferase 3, mitochondrial
CEALAGAPLDNAPK	R	E	14	45	58	2, 3	1	9	0	1C(267.1577)		sp|P52815|RM12_HUMAN	P52815	RM12_HUMAN	MRPL12	Large ribosomal subunit protein bL12m
SSGHQRCEALAGAPLDNAPK	R	E	20	39	58	3, 4	1	4	0	7C(267.1577)		sp|P52815|RM12_HUMAN	P52815	RM12_HUMAN	MRPL12	Large ribosomal subunit protein bL12m
LCPLKDEPWPIHPWEPGSFR	K	V	20	77	96	4	1	2	0	2C(267.1577)		sp|P09001|RM03_HUMAN	P09001	RM03_HUMAN	MRPL3	Large ribosomal subunit protein uL3m
YTSKENCNGK	K	M	10	132	141	3	0.9996	2	0	7C(267.1577)		sp|P09001|RM03_HUMAN	P09001	RM03_HUMAN	MRPL3	Large ribosomal subunit protein uL3m
ATEECTST	K	-	8	331	338	2	0.9999	6	0	5C(267.1577)		sp|Q9NYK5|RM39_HUMAN	Q9NYK5	RM39_HUMAN	MRPL39	Large ribosomal subunit protein mL39
FLTFKDCDPGEVNK	K	A	14	127	140	3	1	4	0	7C(267.1577)		sp|Q9NYK5|RM39_HUMAN	Q9NYK5	RM39_HUMAN	MRPL39	Large ribosomal subunit protein mL39
NPGVVIYVNSRPCCVPR	R	V	17	58	74	3	0.9991	1	0	13C(267.1577)		sp|Q8N983|RM43_HUMAN	Q8N983	RM43_HUMAN	MRPL43	Large ribosomal subunit protein mL43
RNPGVVIYVNSRPCCVPR	R	V	18	57	74	4	1	14	0	14C(267.1577)		sp|Q8N983|RM43_HUMAN	Q8N983	RM43_HUMAN	MRPL43	Large ribosomal subunit protein mL43
KEPILVCPPLR	K	S	11	46	56	3, 4	1	6	0	7C(267.1577)		sp|Q8N5N7|RM50_HUMAN	Q8N5N7	RM50_HUMAN	MRPL50	Large ribosomal subunit protein mL50
GAVTSEALKDPDVCTDPVQLTTYAMGVNIYK	K	E	31	49	79	3, 4	1	4	0	14C(267.1577)		sp|Q6P161|RM54_HUMAN	Q6P161	RM54_HUMAN	MRPL54	Large ribosomal subunit protein mL54
LTISYCR	R	S	7	77	83	2, 3	0.9998	6	0	6C(267.1577)		sp|Q14197|ICT1_HUMAN	Q14197	ICT1_HUMAN	MRPL58	Large ribosomal subunit protein mL62
GVVLCTFTR	K	K	9	60	68	2, 3	0.9994	4	0	5C(267.1577)		sp|O15235|RT12_HUMAN	O15235	RT12_HUMAN	MRPS12	Small ribosomal subunit protein uS12m
IVAAHNKCPR	R	D	10	34	43	3	1	3	0	8C(267.1577)		sp|Q9Y3D3|RT16_HUMAN	Q9Y3D3	RT16_HUMAN	MRPS16	Small ribosomal subunit protein bS16m
NVQLLSQFVSPFTGCIYGR	K	H	19	76	94	3	1	1	0	15C(267.1577)		sp|Q9Y3D5|RT18C_HUMAN	Q9Y3D5	RT18C_HUMAN	MRPS18C	Small ribosomal subunit protein bS18m
EHYCLADLASLMDK	K	T	14	46	59	3	1	2	0	4C(267.1577)		sp|Q92552|RT27_HUMAN	Q92552	RT27_HUMAN	MRPS27	Small ribosomal subunit protein mS27
EKEHYCLADLASLMDK	R	T	16	44	59	3, 4	1	11	0	6C(267.1577)		sp|Q92552|RT27_HUMAN	Q92552	RT27_HUMAN	MRPS27	Small ribosomal subunit protein mS27
EKEHYCLADLASLMDKTFER	R	K	20	44	63	4	1	3	0	6C(267.1577)		sp|Q92552|RT27_HUMAN	Q92552	RT27_HUMAN	MRPS27	Small ribosomal subunit protein mS27
ECEGIVPVPLAEK	K	L	13	104	116	2, 3	1	4	0	2C(267.1577)		sp|P82932|RT06_HUMAN	P82932	RT06_HUMAN	MRPS6	Small ribosomal subunit protein bS6m
GNIVKHPLTQELKECEGIVPVPLAEK	R	L	26	91	116	4	1	3	0	15C(267.1577)		sp|P82932|RT06_HUMAN	P82932	RT06_HUMAN	MRPS6	Small ribosomal subunit protein bS6m
HPLTQELKECEGIVPVPLAEK	K	L	21	96	116	3, 4	1	19	0	10C(267.1577)		sp|P82932|RT06_HUMAN	P82932	RT06_HUMAN	MRPS6	Small ribosomal subunit protein bS6m
LLTSQCGAAEEEFVQR	K	F	16	228	243	3	1	2	0	6C(267.1577)		sp|P82933|RT09_HUMAN	P82933	RT09_HUMAN	MRPS9	Small ribosomal subunit protein uS9m
SPQLILVNMASFPECTAAAIK	K	A	21	140	160	3	1	3	0	15C(267.1577)		sp|Q96E11|RRFM_HUMAN	Q96E11	RRFM_HUMAN	MRRF	Ribosome-recycling factor, mitochondrial
GQAGGGGPGTGPGLGEAGSLATCELPLAK	R	S	29	23	51	3, 4	1	7	0	23C(267.1577)		sp|Q9Y3D2|MSRB2_HUMAN	Q9Y3D2	MSRB2_HUMAN	MSRB2	Methionine-R-sulfoxide reductase B2, mitochondrial
KYCSGTGWPSFSEAHGTSGSDESHTGILR	K	R	29	103	131	4	1	10	0	3C(267.1577)		sp|Q9Y3D2|MSRB2_HUMAN	Q9Y3D2	MSRB2_HUMAN	MSRB2	Methionine-R-sulfoxide reductase B2, mitochondrial
YCSGTGWPSFSEAHGTSGSDESHTGILR	K	R	28	104	131	4	1	6	0	2C(267.1577)		sp|Q9Y3D2|MSRB2_HUMAN	Q9Y3D2	MSRB2_HUMAN	MSRB2	Methionine-R-sulfoxide reductase B2, mitochondrial
NLVQCLLEK	R	Q	9	72	80	2, 3	1	7	0	5C(267.1577)		sp|Q7Z6M4|MTEF4_HUMAN	Q7Z6M4	MTEF4_HUMAN	MTERF4	Transcription termination factor 4, mitochondrial
RNLVQCLLEK	R	Q	10	71	80	3	0.9999	4	0	6C(267.1577)		sp|Q7Z6M4|MTEF4_HUMAN	Q7Z6M4	MTEF4_HUMAN	MTERF4	Transcription termination factor 4, mitochondrial
SNNYVQEPECR	R	R	11	60	70	3	0.9981	2	0	10C(267.1577)		sp|Q7Z6M4|MTEF4_HUMAN	Q7Z6M4	MTEF4_HUMAN	MTERF4	Transcription termination factor 4, mitochondrial
SNNYVQEPECRR	R	N	12	60	71	3	1	5	0	10C(267.1577)		sp|Q7Z6M4|MTEF4_HUMAN	Q7Z6M4	MTEF4_HUMAN	MTERF4	Transcription termination factor 4, mitochondrial
ENFPLCGR	R	D	8	18	25	2	1	3	0	6C(267.1577)		sp|Q9BT17|MTG1_HUMAN	Q9BT17	MTG1_HUMAN	MTG1	Mitochondrial ribosome-associated GTPase 1
APVTCTPGQPGQQR	R	V	14	202	215	3	1	2	0	5C(267.1577)		sp|Q9H4K7|MTG2_HUMAN	Q9H4K7	MTG2_HUMAN	MTG2	Mitochondrial ribosome-associated GTPase 2
SSCSPGGR	R	T	8	59	66	2	1	6	0	3C(267.1577)		sp|Q6UB35|C1TM_HUMAN	Q6UB35	C1TM_HUMAN	MTHFD1L	Monofunctional C1-tetrahydrofolate synthase, mitochondrial
VGCGSPR	K	I	7	300	306	2	0.9998	5	0	3C(267.1577)		sp|Q6UB35|C1TM_HUMAN	Q6UB35	C1TM_HUMAN	MTHFD1L	Monofunctional C1-tetrahydrofolate synthase, mitochondrial
LLDVPTGDCHISPK	K	N	14	220	233	3	0.9986	3	0	9C(267.1577)		sp|Q9BSJ5|CQ080_HUMAN	Q9BSJ5	CQ080_HUMAN	MTNAP1	Mitochondrial nucleoid-associated protein 1
STPYECGFDPMSPAR	K	V	15	34	48	2, 3	1	6	0	6C(267.1577)		sp|P03897|NU3M_HUMAN	P03897	NU3M_HUMAN	MT-ND3	NADH-ubiquinone oxidoreductase chain 3
ELAGCGSR	R	A	8	54	61	2, 3	1	9	0	5C(267.1577)		sp|Q4G0N4|NAKD2_HUMAN	Q4G0N4	NAKD2_HUMAN	NADK2	NAD kinase 2, mitochondrial
KTTGLVGLAVCNTPHER	K	L	17	7	23	4	1	2	0	11C(267.1577)		sp|Q16718|NDUA5_HUMAN	Q16718	NDUA5_HUMAN	NDUFA5	NADH dehydrogenase [ubiquinone] 1 alpha subcomplex subunit 5
TTGLVGLAVCNTPHER	K	L	16	8	23	3, 4	1	12	0	10C(267.1577)		sp|Q16718|NDUA5_HUMAN	Q16718	NDUA5_HUMAN	NDUFA5	NADH dehydrogenase [ubiquinone] 1 alpha subcomplex subunit 5
AAETCQEPK	K	E	9	83	91	2, 3	1	13	0	5C(267.1577)		sp|Q9P032|NDUF4_HUMAN	Q9P032	NDUF4_HUMAN	NDUFAF4	NADH dehydrogenase [ubiquinone] 1 alpha subcomplex assembly factor 4
AAETCQEPKEFR	K	L	12	83	94	3	1	5	0	5C(267.1577)		sp|Q9P032|NDUF4_HUMAN	Q9P032	NDUF4_HUMAN	NDUFAF4	NADH dehydrogenase [ubiquinone] 1 alpha subcomplex assembly factor 4
AVTEGAQAVEEPSIC	K	-	15	713	727	2	0.979	2	0	15C(267.1577)		sp|P28331|NDUS1_HUMAN	P28331	NDUS1_HUMAN	NDUFS1	NADH-ubiquinone oxidoreductase 75 kDa subunit, mitochondrial
VIACDGGGGALGHPK	R	V	15	84	98	3	0.998	1	0	4C(267.1577)		sp|O75380|NDUS6_HUMAN	O75380	NDUS6_HUMAN	NDUFS6	NADH dehydrogenase [ubiquinone] iron-sulfur protein 6, mitochondrial
DVALSSGSACTSASLEPSYVLR	K	A	22	372	393	3	1	1	0	10C(267.1577)		sp|Q9Y697|NFS1_HUMAN	Q9Y697	NFS1_HUMAN	NFS1	Cysteine desulfurase
LQGSCTSCPSSIITLK	K	N	16	206	221	3	1	13	0	5C(267.1577), 8C(267.1577)		sp|Q9UMS0|NFU1_HUMAN	Q9UMS0	NFU1_HUMAN	NFU1	NFU1 iron-sulfur cluster scaffold homolog, mitochondrial
NADCSSGPGQR	R	V	11	98	108	2, 3	1	8	0	4C(267.1577)		sp|Q9BSD7|NTPCR_HUMAN	Q9BSD7	NTPCR_HUMAN	NTPCR	Cancer-related nucleoside-triphosphatase
NHLLPDIVTCVQSSR	R	K	15	175	189	3	1	3	0	10C(267.1577)		sp|Q9BSD7|NTPCR_HUMAN	Q9BSD7	NTPCR_HUMAN	NTPCR	Cancer-related nucleoside-triphosphatase
NHLLPDIVTCVQSSRK	R	-	16	175	190	4	0.964	1	0	10C(267.1577)		sp|Q9BSD7|NTPCR_HUMAN	Q9BSD7	NTPCR_HUMAN	NTPCR	Cancer-related nucleoside-triphosphatase
VGLEPPPGKRECR	R	V	13	65	77	4	1	2	0	12C(267.1577)		sp|Q9BSD7|NTPCR_HUMAN	Q9BSD7	NTPCR_HUMAN	NTPCR	Cancer-related nucleoside-triphosphatase
VLGLGLGCLR	R	L	10	81	90	2	0.9914	2	0	8C(267.1577)		sp|Q9BRJ7|TIRR_HUMAN	Q9BRJ7	TIRR_HUMAN	NUDT16L1	Tudor-interacting repair regulator protein
NPPVGACDLQGELDR	R	F	15	38	52	3	1	5	0	7C(267.1577)		sp|P53370|NUDT6_HUMAN	P53370	NUDT6_HUMAN	NUDT6	Nucleoside diphosphate-linked moiety X motif 6
NPPVGACDLQGELDRFGGISVR	R	L	22	38	59	3	1	2	0	7C(267.1577)		sp|P53370|NUDT6_HUMAN	P53370	NUDT6_HUMAN	NUDT6	Nucleoside diphosphate-linked moiety X motif 6
LAGLTCSGAEGLAR	R	P	14	202	215	2, 3	1	10	0	6C(267.1577)		sp|Q8WV74|NUDT8_HUMAN	Q8WV74	NUDT8_HUMAN	NUDT8	Mitochondrial coenzyme A diphosphatase NUDT8
LAGLTCSGAEGLARPK	R	Q	16	202	217	3, 4	1	13	0	6C(267.1577)		sp|Q8WV74|NUDT8_HUMAN	Q8WV74	NUDT8_HUMAN	NUDT8	Mitochondrial coenzyme A diphosphatase NUDT8
MLPDCLSAEGELR	-	C	13	1	13	2, 3	1	9	0	5C(267.1577)		sp|Q8WV74|NUDT8_HUMAN	Q8WV74	NUDT8_HUMAN	NUDT8	Mitochondrial coenzyme A diphosphatase NUDT8
PKQPLASPCQASSTPGLNK	R	G	19	216	234	3	1	4	0	9C(267.1577)		sp|Q8WV74|NUDT8_HUMAN	Q8WV74	NUDT8_HUMAN	NUDT8	Mitochondrial coenzyme A diphosphatase NUDT8
QPLASPCQASSTPGLNK	K	G	17	218	234	2, 3	1	11	0	7C(267.1577)		sp|Q8WV74|NUDT8_HUMAN	Q8WV74	NUDT8_HUMAN	NUDT8	Mitochondrial coenzyme A diphosphatase NUDT8
DAHWSEDSEADCHAL	R	-	15	336	350	3	1	6	0	12C(267.1577)		sp|Q9BW91|NUDT9_HUMAN	Q9BW91	NUDT9_HUMAN	NUDT9	ADP-ribose pyrophosphatase, mitochondrial
KDCGEWAIPGGMVDPGEK	R	I	18	205	222	3	0.9557	2	0	3C(267.1577)		sp|Q9BW91|NUDT9_HUMAN	Q9BW91	NUDT9_HUMAN	NUDT9	ADP-ribose pyrophosphatase, mitochondrial
GQILSSAADIAATVQHTMACHLVK	K	R	24	276	299	4	0.9827	1	0	20C(267.1577)		sp|Q9H4B0|OSGL1_HUMAN	Q9H4B0	OSGL1_HUMAN	OSGEPL1	tRNA N6-adenosine threonylcarbamoyltransferase, mitochondrial
SDFGSCPPEEQPR	R	G	13	59	71	3	0.9907	3	0	6C(267.1577)		sp|Q8WZ82|OVCA2_HUMAN	Q8WZ82	OVCA2_HUMAN	OVCA2	Esterase OVCA2
VQITLTSHDCGELTK	K	K	15	100	114	3	0.9997	2	0	10C(267.1577)		sp|Q9H0N5|PHS2_HUMAN	Q9H0N5	PHS2_HUMAN	PCBD2	Pterin-4-alpha-carbinolamine dehydratase 2
VQITLTSHDCGELTKK	K	D	16	100	115	3, 4	1	7	0	10C(267.1577)		sp|Q9H0N5|PHS2_HUMAN	Q9H0N5	PHS2_HUMAN	PCBD2	Pterin-4-alpha-carbinolamine dehydratase 2
KSRPNASGGAACSGPGPEPAVFCEPVVK	R	L	28	97	124	4	0.9976	1	0	12C(267.1577)		sp|Q6L8Q7|PDE12_HUMAN	Q6L8Q7	PDE12_HUMAN	PDE12	2',5'-phosphodiesterase 12
SRPNASGGAACSGPGPEPAVFCEPVVK	K	L	27	98	124	4	0.9882	1	0	11C(267.1577)		sp|Q6L8Q7|PDE12_HUMAN	Q6L8Q7	PDE12_HUMAN	PDE12	2',5'-phosphodiesterase 12
HYNTNHEADDWCVPSREPK	K	D	19	410	428	4	1	4	0	12C(267.1577)		sp|Q15118|PDK1_HUMAN	Q15118	PDK1_HUMAN	PDK1	[Pyruvate dehydrogenase (acetyl-transferring)] kinase isozyme 1, mitochondrial
QFLDFGSVNACEK	K	T	13	61	73	3	0.9012	1	0	11C(267.1577)		sp|Q15118|PDK1_HUMAN	Q15118	PDK1_HUMAN	PDK1	[Pyruvate dehydrogenase (acetyl-transferring)] kinase isozyme 1, mitochondrial
HYQTIQEAGDWCVPSTEPK	R	N	19	381	399	3	0.992	1	0	12C(267.1577)		sp|Q15119|PDK2_HUMAN	Q15119	PDK2_HUMAN	PDK2	[Pyruvate dehydrogenase (acetyl-transferring)] kinase isozyme 2, mitochondrial
AAGPSSVNTSCQNYDMVSGIYSCQR	K	S	25	122	146	3	0.9614	1	0	11C(267.1577)		sp|Q86YH6|DLP1_HUMAN	Q86YH6	DLP1_HUMAN	PDSS2	All trans-polyprenyl-diphosphate synthase PDSS2
FHFGDSLCTHKGEIPALPPCK	K	F	21	258	278	4	1	4	0	8C(267.1577)		sp|O75439|MPPB_HUMAN	O75439	MPPB_HUMAN	PMPCB	Mitochondrial-processing peptidase subunit beta
SNMCWLRD	R	-	8	482	489	2	0.9863	2	0	4C(267.1577)		sp|O75439|MPPB_HUMAN	O75439	MPPB_HUMAN	PMPCB	Mitochondrial-processing peptidase subunit beta
KLPEEEAECYFHSRPK	K	S	16	148	163	4	1	1	0	9C(267.1577)		sp|Q9NVS9|PNPO_HUMAN	Q9NVS9	PNPO_HUMAN	PNPO	Pyridoxine-5'-phosphate oxidase
DCPHISQR	R	S	8	142	149	3	1	4	0	2C(267.1577)		sp|Q9Y2S7|PDIP2_HUMAN	Q9Y2S7	PDIP2_HUMAN	POLDIP2	Polymerase delta-interacting protein 2
THTYYQVLIDARDCPHISQR	K	S	20	130	149	4	1	2	0	14C(267.1577)		sp|Q9Y2S7|PDIP2_HUMAN	Q9Y2S7	PDIP2_HUMAN	POLDIP2	Polymerase delta-interacting protein 2
DATPVPCGR	K	W	9	113	121	2	0.9998	6	0	7C(267.1577)		sp|O00411|RPOM_HUMAN	O00411	RPOM_HUMAN	POLRMT	DNA-directed RNA polymerase, mitochondrial
LPECGSGDGSLQPPR	R	K	15	91	105	3	0.9999	2	0	4C(267.1577)		sp|O00411|RPOM_HUMAN	O00411	RPOM_HUMAN	POLRMT	DNA-directed RNA polymerase, mitochondrial
CTQEEAR	R	S	7	302	308	2	0.9999	3	0	1C(267.1577)		sp|Q9H2U2|IPYR2_HUMAN	Q9H2U2	IPYR2_HUMAN	PPA2	Inorganic pyrophosphatase 2, mitochondrial
GQPCSQNYR	R	L	9	41	49	2, 3	1	11	0	4C(267.1577)		sp|Q9H2U2|IPYR2_HUMAN	Q9H2U2	IPYR2_HUMAN	PPA2	Inorganic pyrophosphatase 2, mitochondrial
APCPPKVVLVESSER	R	L	15	24	38	3	1	5	0	3C(267.1577)		sp|P50336|PPOX_HUMAN	P50336	PPOX_HUMAN	PPOX	Protoporphyrinogen oxidase
AFQYVETHGEVCPANWTPDSPTIKPSPAASK	K	E	31	218	248	3, 4	1	9	0	12C(267.1577)		sp|P30048|PRDX3_HUMAN	P30048	PRDX3_HUMAN	PRDX3	Thioredoxin-dependent peroxide reductase, mitochondrial
ALNVEPDGTGLTCSLAPNIISQL	K	-	23	192	214	3	1	9	0	13C(267.1577)		sp|P30044|PRDX5_HUMAN	P30044	PRDX5_HUMAN	PRDX5	Peroxiredoxin-5, mitochondrial
KGVLFGVPGAFTPGCSK	K	T	17	86	102	3	0.9902	1	0	15C(267.1577)		sp|P30044|PRDX5_HUMAN	P30044	PRDX5_HUMAN	PRDX5	Peroxiredoxin-5, mitochondrial
TKPQGDQDTGKEADDGCALGGR	R	-	22	679	700	4	0.9981	2	0	17C(267.1577)		sp|O75127|PTCD1_HUMAN	O75127	PTCD1_HUMAN	PTCD1	Pentatricopeptide repeat-containing protein 1, mitochondrial
CVLEPRPPGK	R	R	10	20	29	3	0.9941	1	0	1C(267.1577)		sp|Q86Y79|PTH_HUMAN	Q86Y79	PTH_HUMAN	PTRH1	Peptidyl-tRNA hydrolase
CVLEPRPPGKR	R	W	11	20	30	4	1	14	0	1C(267.1577)		sp|Q86Y79|PTH_HUMAN	Q86Y79	PTH_HUMAN	PTRH1	Peptidyl-tRNA hydrolase
PAHPEAVQAHVLGCFSPAEQELLPLLLDR	R	A	29	166	194	4	1	4	0	14C(267.1577)		sp|Q86Y79|PTH_HUMAN	Q86Y79	PTH_HUMAN	PTRH1	Peptidyl-tRNA hydrolase
VGIGRPAHPEAVQAHVLGCFSPAEQELLPLLLDR	R	A	34	161	194	4	1	2	0	19C(267.1577)		sp|Q86Y79|PTH_HUMAN	Q86Y79	PTH_HUMAN	PTRH1	Peptidyl-tRNA hydrolase
GPQDPSACR	K	Y	9	253	261	2, 3	0.9982	2	0	8C(267.1577)		sp|Q9Y606|PUS1_HUMAN	Q9Y606	PUS1_HUMAN	PUS1	Pseudouridylate synthase 1 homolog
SVLYGNLGAASCTLQGPQFGSHG	K	-	23	281	303	3	1	3	0	12C(267.1577)		sp|Q8N0Z8|PUSL1_HUMAN	Q8N0Z8	PUSL1_HUMAN	PUSL1	tRNA pseudouridine synthase-like 1
MLLDSEQHPCQLK	K	D	13	216	228	3	0.9956	3	0	10C(267.1577)		sp|Q96C36|P5CR2_HUMAN	Q96C36	P5CR2_HUMAN	PYCR2	Pyrroline-5-carboxylate reductase 2
SLLINAVEASCIR	R	T	13	252	264	3	0.9997	2	0	11C(267.1577)		sp|Q96C36|P5CR2_HUMAN	Q96C36	P5CR2_HUMAN	PYCR2	Pyrroline-5-carboxylate reductase 2	PYCR1	sp|P32322|P5CR1_HUMAN
AIACQLSR	R	V	8	8	15	2	0.9987	2	0	4C(267.1577)		sp|Q5T160|SYRM_HUMAN	Q5T160	SYRM_HUMAN	RARS2	Probable arginine--tRNA ligase, mitochondrial
TEDGHSCGASRE	R	-	12	332	343	3	1	7	0	7C(267.1577)		sp|Q8N0V3|RBFA_HUMAN	Q8N0V3	RBFA_HUMAN	RBFA	Putative ribosome-binding factor A, mitochondrial
EGYSALPQLDIERFCACPEEAAHALELR	R	K	28	50	77	4	1	1	0	15C(267.1577)		sp|Q9NP81|SYSM_HUMAN	Q9NP81	SYSM_HUMAN	SARS2	Serine--tRNA ligase, mitochondrial
FCACPEEAAHALELR	R	K	15	63	77	3	1	2	0	2C(267.1577), 4C(267.1577)		sp|Q9NP81|SYSM_HUMAN	Q9NP81	SYSM_HUMAN	SARS2	Serine--tRNA ligase, mitochondrial
ACFGTFLPEEK	K	L	11	79	89	2	1	5	0	2C(267.1577)		sp|Q9NRP4|SDHF3_HUMAN	Q9NRP4	SDHF3_HUMAN	SDHAF3	Succinate dehydrogenase assembly factor 3, mitochondrial
QNSTGKACFGTFLPEEK	R	L	17	73	89	3	0.9959	1	0	8C(267.1577)		sp|Q9NRP4|SDHF3_HUMAN	Q9NRP4	SDHF3_HUMAN	SDHAF3	Succinate dehydrogenase assembly factor 3, mitochondrial
IMSEAGSGTLEDEWQAISEIASTCNTILESLSR	R	E	33	916	948	4	0.9996	1	0	24C(267.1577)		sp|Q96FS4|SIPA1_HUMAN	Q96FS4	SIPA1_HUMAN	SIPA1	Signal-induced proliferation-associated protein 1
CATDPNSYK	R	S	9	46	54	2	0.9966	2	0	1C(267.1577)		sp|Q9BQT8|ODC_HUMAN	Q9BQT8	ODC_HUMAN	SLC25A21	Mitochondrial 2-oxodicarboxylate carrier
GIIDCVVR	K	I	8	53	60	2	0.9561	1	0	5C(267.1577)		sp|P05141|ADT2_HUMAN	P05141	ADT2_HUMAN	SLC25A5	ADP/ATP translocase 2	SLC25A4	sp|P12235|ADT1_HUMAN
GIVDCIVR	K	I	8	53	60	2	0.9991	2	0	5C(267.1577)		sp|P12236|ADT3_HUMAN	P12236	ADT3_HUMAN	SLC25A6	ADP/ATP translocase 3
RLEDQATAYVCENQACSVPITDPCELRK	R	L	28	755	782	4	0.9785	1	0	24C(267.1577)		sp|Q8TB22|SPT20_HUMAN	Q8TB22	SPT20_HUMAN	SPATA20	Spermatogenesis-associated protein 20
CLGGLLR	R	P	7	128	134	2	0.9993	3	0	1C(267.1577)		sp|Q5T011|SZT2_HUMAN	Q5T011	SZT2_HUMAN	SZT2	KICSTOR complex protein SZT2
EGGPNPEHNSNLANILEVCR	K	S	20	94	113	3, 4	1	7	0	19C(267.1577)		sp|Q9BSH4|TACO1_HUMAN	Q9BSH4	TACO1_HUMAN	TACO1	Translational activator of cytochrome c oxidase 1
IFSKLCLNIR	R	L	10	80	89	3	1	7	0	6C(267.1577)		sp|Q9BSH4|TACO1_HUMAN	Q9BSH4	TACO1_HUMAN	TACO1	Translational activator of cytochrome c oxidase 1
STVQVCNSILCPK	K	T	13	125	137	3	0.9982	2	0	11C(267.1577)		sp|Q96QE5|TEFM_HUMAN	Q96QE5	TEFM_HUMAN	TEFM	Transcription elongation factor, mitochondrial
KYGAEEC	R	-	7	240	246	2	0.9999	3	0	7C(267.1577)		sp|Q00059|TFAM_HUMAN	Q00059	TFAM_HUMAN	TFAM	Transcription factor A, mitochondrial
LSTCRLPPLPTIR	K	E	13	7	19	3	0.9937	1	0	4C(267.1577)		sp|Q8WVM0|TFB1M_HUMAN	Q8WVM0	TFB1M_HUMAN	TFB1M	Dimethyladenosine transferase 1, mitochondrial
SKDCAYK	R	W	7	380	386	3	0.9503	2	0	4C(267.1577)		sp|Q9H5Q4|TFB2M_HUMAN	Q9H5Q4	TFB2M_HUMAN	TFB2M	Dimethyladenosine transferase 2, mitochondrial
SKDCAYKWLYDETLEDR	R	-	17	380	396	3, 4	1	2	0	4C(267.1577)		sp|Q9H5Q4|TFB2M_HUMAN	Q9H5Q4	TFB2M_HUMAN	TFB2M	Dimethyladenosine transferase 2, mitochondrial
RPIPLCSVVMINSQLDKVEGR	K	K	21	186	206	4	1	2	0	6C(267.1577)		sp|Q5T1C6|THEM4_HUMAN	Q5T1C6	THEM4_HUMAN	THEM4	Acyl-coenzyme A thioesterase THEM4
LGEMIETAYGENFACSK	R	I	17	310	326	3	0.9881	1	0	15C(267.1577)		sp|Q8IYQ7|THNS1_HUMAN	Q8IYQ7	THNS1_HUMAN	THNSL1	Threonine synthase-like 1
LSCGEWK	K	S	7	275	281	2	0.9996	3	0	3C(267.1577)		sp|Q8IYQ7|THNS1_HUMAN	Q8IYQ7	THNS1_HUMAN	THNSL1	Threonine synthase-like 1
FEDRSPAAECLSEKETEELMAWMR	K	N	24	564	587	4	1	4	0	10C(267.1577)		sp|Q12931|TRAP1_HUMAN	Q12931	TRAP1_HUMAN	TRAP1	Heat shock protein 75 kDa, mitochondrial
SPAAECLSEKETEELMAWMR	R	N	20	568	587	3	1	7	0	6C(267.1577)		sp|Q12931|TRAP1_HUMAN	Q12931	TRAP1_HUMAN	TRAP1	Heat shock protein 75 kDa, mitochondrial
SSVQEECVSTISSSK	K	D	15	72	86	3	0.9984	3	0	7C(267.1577)		sp|Q7L0Y3|TM10C_HUMAN	Q7L0Y3	TM10C_HUMAN	TRMT10C	tRNA methyltransferase 10 homolog C
SSVQEECVSTISSSKDEDPLAATR	K	E	24	72	95	3, 4	1	10	0	7C(267.1577)		sp|Q7L0Y3|TM10C_HUMAN	Q7L0Y3	TM10C_HUMAN	TRMT10C	tRNA methyltransferase 10 homolog C
TLMECVSNTAK	K	K	11	119	129	2	1	3	0	5C(267.1577)		sp|Q7L0Y3|TM10C_HUMAN	Q7L0Y3	TM10C_HUMAN	TRMT10C	tRNA methyltransferase 10 homolog C
TLMECVSNTAKK	K	K	12	119	130	3	0.9854	3	0	5C(267.1577)		sp|Q7L0Y3|TM10C_HUMAN	Q7L0Y3	TM10C_HUMAN	TRMT10C	tRNA methyltransferase 10 homolog C
ALSCTLNR	M	Y	8	2	9	2	1	2	0	4C(267.1577), N-term(42.0106)		sp|Q7Z4G4|TRM11_HUMAN	Q7Z4G4	TRM11_HUMAN	TRMT11	tRNA (guanine(10)-N(2))-methyltransferase homolog
HVSPSCSTSR	R	E	10	138	147	3	1	6	0	6C(267.1577)		sp|Q9BVS5|TR61B_HUMAN	Q9BVS5	TR61B_HUMAN	TRMT61B	tRNA (adenine(58)-N(1))-methyltransferase, mitochondrial
ESMGMCFIGKR	K	N	11	217	227	3	0.9958	1	0	6C(267.1577)		sp|O75648|MTU1_HUMAN	O75648	MTU1_HUMAN	TRMU	Mitochondrial tRNA-specific 2-thiouridylase 1
YQGEHCLLK	K	E	9	368	376	3	0.9995	5	0	6C(267.1577)		sp|Q96Q11|TRNT1_HUMAN	Q96Q11	TRNT1_HUMAN	TRNT1	CCA tRNA nucleotidyltransferase 1, mitochondrial
SKPESNEQVLSCEYITLNEPK	K	R	21	320	340	3	0.981	1	0	12C(267.1577)		sp|Q8WWH5|TRUB1_HUMAN	Q8WWH5	TRUB1_HUMAN	TRUB1	Pseudouridylate synthase TRUB1
ALETCGGDLK	K	Q	10	67	76	2	0.9999	3	0	5C(267.1577)		sp|P43897|EFTS_HUMAN	P43897	EFTS_HUMAN	TSFM	Elongation factor Ts, mitochondrial
TGYSFVNCK	K	K	9	57	65	2	0.9194	1	0	8C(267.1577)		sp|P43897|EFTS_HUMAN	P43897	EFTS_HUMAN	TSFM	Elongation factor Ts, mitochondrial
TGYSFVNCKK	K	A	10	57	66	3	0.9999	4	0	8C(267.1577)		sp|P43897|EFTS_HUMAN	P43897	EFTS_HUMAN	TSFM	Elongation factor Ts, mitochondrial
VVNSETPVVVDFHAQWCGPCK	R	I	21	74	94	3, 4	1	15	0	17C(267.1577)		sp|Q99757|THIOM_HUMAN	Q99757	THIOM_HUMAN	TXN2	Thioredoxin, mitochondrial

## Sheet: Ccr_replicate_4
Peptide	Prev AA	Next AA	Peptide Length	Protein Start	Protein End	Charges	Probability	Spectral Count	Intensity	Assigned Modifications	Observed Modifications	Protein	Protein ID	Entry Name	Gene	Protein Description	Mapped Genes	Mapped Proteins
TSAVPSPCGK	R	Y	10	230	239	2	0.9999	4	0	8C(267.1577)		sp|P49748|ACADV_HUMAN	P49748	ACADV_HUMAN	ACADVL	Very long-chain specific acyl-CoA dehydrogenase, mitochondrial
TSAVPSPCGKYYTLNGSK	R	L	18	230	247	3	0.9991	1	0	8C(267.1577)		sp|P49748|ACADV_HUMAN	P49748	ACADV_HUMAN	ACADVL	Very long-chain specific acyl-CoA dehydrogenase, mitochondrial
IHMGSCAENTAK	K	K	12	191	202	3	1	3	0	6C(267.1577)		sp|P24752|THIL_HUMAN	P24752	THIL_HUMAN	ACAT1	Acetyl-CoA acetyltransferase, mitochondrial
VGLIGSCTNSSYEDMGR	R	S	17	379	395	3	0.9506	1	0	7C(267.1577)		sp|Q99798|ACON_HUMAN	Q99798	ACON_HUMAN	ACO2	Aconitate hydratase, mitochondrial
VEEEHTNAIGTLHGGLTATLVDNISTMALLCTER	K	G	34	44	77	4	0.9978	1	0	31C(267.1577)		sp|Q9NPJ3|ACO13_HUMAN	Q9NPJ3	ACO13_HUMAN	ACOT13	Acyl-coenzyme A thioesterase 13
SEFYANEACKR	K	L	11	393	403	3	0.9984	3	0	9C(267.1577)		sp|P49753|ACOT2_HUMAN	P49753	ACOT2_HUMAN	ACOT2	Acyl-coenzyme A thioesterase 2, mitochondrial	ACOT1	sp|Q86TX2|ACOT1_HUMAN
MSPLSIVTALVDKIDMCKK	K	S	19	139	157	4	0.9999	2	0	17C(267.1577)		sp|Q9Y305|ACOT9_HUMAN	Q9Y305	ACOT9_HUMAN	ACOT9	Acyl-coenzyme A thioesterase 9, mitochondrial
LVCGMVSYLNDLPSQR	K	I	16	447	462	3	0.9844	1	0	3C(267.1577)		sp|Q15067|ACOX1_HUMAN	Q15067	ACOX1_HUMAN	ACOX1	Peroxisomal acyl-coenzyme A oxidase 1
EACSYTIHAEGDER	R	G	14	397	410	3	1	7	0	3C(267.1577)		sp|Q4G176|ACSF3_HUMAN	Q4G176	ACSF3_HUMAN	ACSF3	Malonate--CoA ligase ACSF3, mitochondrial
EASSSACDLPR	K	E	11	233	243	2, 3	1	7	0	7C(267.1577)		sp|Q96SZ5|AEDO_HUMAN	Q96SZ5	AEDO_HUMAN	ADO	2-aminoethanethiol dioxygenase
AASCVLLHTGQK	M	M	12	2	13	2	0.9998	1	0	4C(267.1577), N-term(42.0106)		sp|P14550|AK1A1_HUMAN	P14550	AK1A1_HUMAN	AKR1A1	Aldo-keto reductase family 1 member A1
GSSVFCK	R	A	7	119	125	2	0.9526	3	0	6C(267.1577)		sp|P13196|HEM1_HUMAN	P13196	HEM1_HUMAN	ALAS1	5-aminolevulinate synthase, non-specific, mitochondrial
GDECGLALGR	R	L	10	85	94	2	0.9971	1	0	4C(267.1577)		sp|P54886|P5CS_HUMAN	P54886	P5CS_HUMAN	ALDH18A1	Delta-1-pyrroline-5-carboxylate synthase
LSGFGQSGSFCR	R	L	12	107	118	2	0.9817	1	0	11C(267.1577)		sp|Q9UHK6|AMACR_HUMAN	Q9UHK6	AMACR_HUMAN	AMACR	Alpha-methylacyl-CoA racemase
ASVGECPAPVPVK	M	D	13	2	14	2, 3	1	15	0	6C(267.1577), N-term(42.0106)		sp|P56134|ATPK_HUMAN	P56134	ATPK_HUMAN	ATP5MF	ATP synthase subunit f, mitochondrial
ASVGECPAPVPVKDK	M	K	15	2	16	2, 3	1	11	0	6C(267.1577), N-term(42.0106)		sp|P56134|ATPK_HUMAN	P56134	ATPK_HUMAN	ATP5MF	ATP synthase subunit f, mitochondrial
ASVGECPAPVPVKDKK	M	L	16	2	17	3, 4	1	12	0	6C(267.1577), N-term(42.0106)		sp|P56134|ATPK_HUMAN	P56134	ATPK_HUMAN	ATP5MF	ATP synthase subunit f, mitochondrial
CAQNQNK	K	T	7	321	327	2	0.9977	2	0	1C(267.1577)		sp|Q5TC12|ATPF1_HUMAN	Q5TC12	ATPF1_HUMAN	ATPAF1	ATP synthase mitochondrial F1 complex assembly factor 1
CAQNQNKT	K	-	8	321	328	2	1	4	0	1C(267.1577)		sp|Q5TC12|ATPF1_HUMAN	Q5TC12	ATPF1_HUMAN	ATPAF1	ATP synthase mitochondrial F1 complex assembly factor 1
QGDFIKCVEQK	R	T	11	115	125	3	1	5	0	7C(267.1577)		sp|Q5TC12|ATPF1_HUMAN	Q5TC12	ATPF1_HUMAN	ATPAF1	ATP synthase mitochondrial F1 complex assembly factor 1
QGDFIKCVEQKTDALGK	R	Q	17	115	131	4	0.878	1	0	7C(267.1577)		sp|Q5TC12|ATPF1_HUMAN	Q5TC12	ATPF1_HUMAN	ATPAF1	ATP synthase mitochondrial F1 complex assembly factor 1
YMSVIAELEQSGLGAELKCAQNQNKT	K	-	26	303	328	4	1	3	0	19C(267.1577)		sp|Q5TC12|ATPF1_HUMAN	Q5TC12	ATPF1_HUMAN	ATPAF1	ATP synthase mitochondrial F1 complex assembly factor 1
KVCLPFVPATTK	R	Q	12	65	76	3	0.9707	1	0	3C(267.1577)		sp|Q6P4H8|ACKMT_HUMAN	Q6P4H8	ACKMT_HUMAN	ATPSCKMT	ATP synthase subunit C lysine N-methyltransferase
RPCTSMHFQLPIQA	K	-	14	220	233	3	0.9978	3	0	3C(267.1577)		sp|Q6P4H8|ACKMT_HUMAN	Q6P4H8	ACKMT_HUMAN	ATPSCKMT	ATP synthase subunit C lysine N-methyltransferase
METYCSSGSTDTSPVIDAVTHALTATTPYTR	K	Y	31	284	314	3, 4	1	8	0	5C(267.1577)		sp|Q02338|BDH_HUMAN	Q02338	BDH_HUMAN	BDH1	D-beta-hydroxybutyrate dehydrogenase, mitochondrial
ENSQLDTSPPCLGGNKK	R	T	17	116	132	3	0.9937	4	0	11C(267.1577)		sp|Q9Y3E2|BOLA1_HUMAN	Q9Y3E2	BOLA1_HUMAN	BOLA1	BolA-like protein 1
VTDISGGCGAMYEIK	K	I	15	52	66	2, 3	1	6	0	8C(267.1577)		sp|Q53S33|BOLA3_HUMAN	Q53S33	BOLA3_HUMAN	BOLA3	BolA-like protein 3
TCATDLQTK	K	A	9	41	49	2	0.9996	3	0	2C(267.1577)		sp|O95861|BPNT1_HUMAN	O95861	BPNT1_HUMAN	BPNT1	3'(2'),5'-bisphosphate nucleotidase 1
ACSGDGGVSYTQGQSPEPR	R	T	19	21	39	3	0.9991	2	0	2C(267.1577)		sp|Q6P1X6|CH082_HUMAN	Q6P1X6	CH082_HUMAN	C8orf82	UPF0598 protein C8orf82
SGRYEAAFPFLSPCGR	R	E	16	85	100	3	1	4	0	14C(267.1577)		sp|Q6P1X6|CH082_HUMAN	Q6P1X6	CH082_HUMAN	C8orf82	UPF0598 protein C8orf82
YEAAFPFLSPCGR	R	E	13	88	100	2, 3	1	8	0	11C(267.1577)		sp|Q6P1X6|CH082_HUMAN	Q6P1X6	CH082_HUMAN	C8orf82	UPF0598 protein C8orf82
QPLLEACDTLRR	R	G	12	520	531	3	0.9751	3	0	7C(267.1577)		sp|Q9HA77|SYCM_HUMAN	Q9HA77	SYCM_HUMAN	CARS2	Probable cysteine--tRNA ligase, mitochondrial
DYEFMWNPHLGYILTCPSNLGTGLR	K	A	25	268	292	3, 4	1	5	0	16C(267.1577) 5M(15.9949)		sp|P12277|KCRB_HUMAN	P12277	KCRB_HUMAN	CKB	Creatine kinase B-type
KGGALQSCTII	R	-	11	411	421	2	0.8887	1	0	8C(267.1577)		sp|P09543|CN37_HUMAN	P09543	CN37_HUMAN	CNP	2',3'-cyclic-nucleotide 3'-phosphodiesterase
LDCAQLK	R	E	7	156	162	2	0.9983	1	0	3C(267.1577)		sp|P09543|CN37_HUMAN	P09543	CN37_HUMAN	CNP	2',3'-cyclic-nucleotide 3'-phosphodiesterase
YATSCYSCCPR	R	L	11	136	146	3	0.9257	1	0	9C(267.1577)		sp|Q13057|COASY_HUMAN	Q13057	COASY_HUMAN	COASY	Bifunctional coenzyme A synthase
GETEELQANACTNPAVHEK	K	L	19	348	366	3, 4	1	5	0	11C(267.1577)		sp|Q9NZJ6|COQ3_HUMAN	Q9NZJ6	COQ3_HUMAN	COQ3	Ubiquinone biosynthesis O-methyltransferase, mitochondrial
VQEHPASAEFVLKGETEELQANACTNPAVHEK	R	L	32	335	366	4	0.9012	1	0	24C(267.1577)		sp|Q9NZJ6|COQ3_HUMAN	Q9NZJ6	COQ3_HUMAN	COQ3	Ubiquinone biosynthesis O-methyltransferase, mitochondrial
YFNPCYATAR	K	L	10	226	235	3	0.9932	1	0	5C(267.1577)		sp|Q9UJA2|CRLS1_HUMAN	Q9UJA2	CRLS1_HUMAN	CRLS1	Cardiolipin synthase (CMP-forming)
MMCGAPSATQPATAETQHIADQVR	-	S	24	1	24	3	1	2	0	3C(267.1577), N-term(42.0106)		sp|P04080|CYTB_HUMAN	P04080	CYTB_HUMAN	CSTB	Cystatin-B
IPHFGYCDEIDLTELVK	K	L	17	273	289	3	0.9618	1	0	7C(267.1577)		sp|P11182|ODB2_HUMAN	P11182	ODB2_HUMAN	DBT	Lipoamide acyltransferase component of branched-chain alpha-keto acid dehydrogenase complex, mitochondrial
SGMTTGSTLPVEGGFWAC	R	-	18	227	244	2, 3	0.999	5	0	18C(267.1577)		sp|Q7Z4W1|DCXR_HUMAN	Q7Z4W1	DCXR_HUMAN	DCXR	L-xylulose reductase
ACTAQSLGNLLDMMYR	K	E	16	86	101	2, 3	1	5	0	2C(267.1577)		sp|Q16854|DGUOK_HUMAN	Q16854	DGUOK_HUMAN	DGUOK	Deoxyguanosine kinase, mitochondrial
ACTAQSLGNLLDMMYREPAR	K	W	20	86	105	3, 4	1	6	0	2C(267.1577)		sp|Q16854|DGUOK_HUMAN	Q16854	DGUOK_HUMAN	DGUOK	Deoxyguanosine kinase, mitochondrial
TTAVCKDDLVTVK	R	T	13	62	74	3	1	6	0	5C(267.1577)		sp|P36957|ODO2_HUMAN	P36957	ODO2_HUMAN	DLST	Dihydrolipoyllysine-residue succinyltransferase component of 2-oxoglutarate dehydrogenase complex, mitochondrial
IQAIDATDSCIMSIGFDHMEGLEHVEK	K	I	27	87	113	4	0.9884	1	0	10C(267.1577)		sp|Q99766|ATP5S_HUMAN	Q99766	ATP5S_HUMAN	DMAC2L	ATP synthase subunit s, mitochondrial
LQVLVEEAFGCQLQNR	K	D	16	376	391	3	1	2	0	11C(267.1577)		sp|Q5JPH6|SYEM_HUMAN	Q5JPH6	SYEM_HUMAN	EARS2	Nondiscriminating glutamyl-tRNA synthetase EARS2, mitochondrial
ALNALCDGLIDELNQALK	K	T	18	57	74	3	1	3	0	6C(267.1577)		sp|P30084|ECHM_HUMAN	P30084	ECHM_HUMAN	ECHS1	Enoyl-CoA hydratase, mitochondrial
GVILTSDRPGVFSAGLDLTEMCGR	R	S	24	93	116	3, 4	1	5	0	22C(267.1577)		sp|P42126|ECI1_HUMAN	P42126	ECI1_HUMAN	ECI1	Enoyl-CoA delta isomerase 1, mitochondrial
RGPSGCSGGPNTVYLQVVAAGSR	K	D	23	46	68	3	1	2	0	6C(267.1577)		sp|Q9BQ52|RNZ2_HUMAN	Q9BQ52	RNZ2_HUMAN	ELAC2	Zinc phosphodiesterase ELAC protein 2
LTLSCEEFVK	R	I	10	215	224	2	0.9478	1	0	5C(267.1577)		sp|O95571|ETHE1_HUMAN	O95571	ETHE1_HUMAN	ETHE1	Persulfide dioxygenase ETHE1, mitochondrial
TDFQQGCAK	R	T	9	164	172	2, 3	0.9918	5	0	7C(267.1577)		sp|O95571|ETHE1_HUMAN	O95571	ETHE1_HUMAN	ETHE1	Persulfide dioxygenase ETHE1, mitochondrial
GHQDPSQATGTTGSSVSCTEEK	R	K	22	60	81	3, 4	1	9	0	18C(267.1577)		sp|Q96KR6|F210B_HUMAN	Q96KR6	F210B_HUMAN	FAM210B	Protein FAM210B, mitochondrial
GHQDPSQATGTTGSSVSCTEEKK	R	Q	23	60	82	4	1	3	0	18C(267.1577)		sp|Q96KR6|F210B_HUMAN	Q96KR6	F210B_HUMAN	FAM210B	Protein FAM210B, mitochondrial
GHQDPSQATGTTGSSVSCTEEKKQSK	R	S	26	60	85	4	1	1	0	18C(267.1577)		sp|Q96KR6|F210B_HUMAN	Q96KR6	F210B_HUMAN	FAM210B	Protein FAM210B, mitochondrial
LFWCEDER	R	F	8	331	338	2	0.9993	2	0	4C(267.1577)		sp|O95363|SYFM_HUMAN	O95363	SYFM_HUMAN	FARS2	Phenylalanine--tRNA ligase, mitochondrial
AAVPLGGFLCNVADK	K	S	15	661	675	3	0.9976	2	0	10C(267.1577)		sp|Q7L8L6|FAKD5_HUMAN	Q7L8L6	FAKD5_HUMAN	FASTKD5	FAST kinase domain-containing protein 5, mitochondrial
ALCSSLR	R	M	7	60	66	2	0.9738	2	0	3C(267.1577)		sp|P14324|FPPS_HUMAN	P14324	FPPS_HUMAN	FDPS	Farnesyl pyrophosphate synthase
LHYGTDPCTGQPFR	R	F	14	229	242	3	1	5	0	8C(267.1577)		sp|Q8NFF5|FAD1_HUMAN	Q8NFF5	FAD1_HUMAN	FLAD1	FAD synthase
LHYGTDPCTGQPFRFPLVSVR	R	N	21	229	249	4	1	3	0	8C(267.1577)		sp|Q8NFF5|FAD1_HUMAN	Q8NFF5	FAD1_HUMAN	FLAD1	FAD synthase
AQHELHFQAATYLCLLR	R	S	17	55	71	3, 4	1	7	0	14C(267.1577)		sp|Q96HJ9|FMC1_HUMAN	Q96HJ9	FMC1_HUMAN	FMC1	Protein FMC1 homolog
VTSEKLCR	R	A	8	47	54	2, 3	1	10	0	7C(267.1577)		sp|Q96HJ9|FMC1_HUMAN	Q96HJ9	FMC1_HUMAN	FMC1	Protein FMC1 homolog
EQHIAECMAK	R	M	10	118	127	3	0.9987	2	0	7C(267.1577)		sp|Q8TAE8|G45IP_HUMAN	Q8TAE8	G45IP_HUMAN	GADD45GIP1	Large ribosomal subunit protein mL64
EREQHIAECMAK	R	M	12	116	127	3, 4	0.9998	9	0	9C(267.1577)		sp|Q8TAE8|G45IP_HUMAN	Q8TAE8	G45IP_HUMAN	GADD45GIP1	Large ribosomal subunit protein mL64
VVTTPAFMCETALHYIHDGIGAMVR	K	K	25	236	260	4	1	11	0	9C(267.1577)		sp|P0DPI2|GAL3A_HUMAN	P0DPI2	GAL3A_HUMAN	GATD3	Glutamine amidotransferase-like class 1 domain-containing protein 3, mitochondrial
LLWNCNSNDGKDFER	K	K	15	244	258	3	0.9997	4	0	5C(267.1577)		sp|Q969S9|RRF2M_HUMAN	Q969S9	RRF2M_HUMAN	GFM2	Ribosome-releasing factor 2, mitochondrial
EPQKSEEVLKNCEIVNWK	K	Q	18	81	98	4	0.9999	4	0	12C(267.1577)		sp|Q969I3|GLYL1_HUMAN	Q969I3	GLYL1_HUMAN	GLYATL1	Glycine N-acyltransferase-like protein 1
NCEIVNWK	K	Q	8	91	98	2, 3	1	5	0	2C(267.1577)		sp|Q969I3|GLYL1_HUMAN	Q969I3	GLYL1_HUMAN	GLYATL1	Glycine N-acyltransferase-like protein 1
SEEVLKNCEIVNWK	K	Q	14	85	98	3	1	6	0	8C(267.1577)		sp|Q969I3|GLYL1_HUMAN	Q969I3	GLYL1_HUMAN	GLYATL1	Glycine N-acyltransferase-like protein 1
RFQTIDIEPDIEALLSQGPSCA	R	-	22	182	203	3	1	5	0	21C(267.1577)		sp|P07203|GPX1_HUMAN	P07203	GPX1_HUMAN	GPX1	Glutathione peroxidase 1
ATQCVPK	K	E	7	121	127	2	0.9938	5	0	4C(267.1577)		sp|Q9HAV7|GRPE1_HUMAN	Q9HAV7	GRPE1_HUMAN	GRPEL1	GrpE protein homolog 1, mitochondrial
ATQCVPKEEIKDDNPHLK	K	N	18	121	138	4	1	6	0	4C(267.1577)		sp|Q9HAV7|GRPE1_HUMAN	Q9HAV7	GRPE1_HUMAN	GRPEL1	GrpE protein homolog 1, mitochondrial
TAGEDCRSEDPPDELGPPLAER	R	A	22	39	60	3, 4	1	9	0	6C(267.1577)		sp|Q8TAA5|GRPE2_HUMAN	Q8TAA5	GRPE2_HUMAN	GRPEL2	GrpE protein homolog 2, mitochondrial
YIELFLNSCPK	R	G	11	468	478	2, 3	1	7	0	9C(267.1577)		sp|Q12849|GRSF1_HUMAN	Q12849	GRSF1_HUMAN	GRSF1	G-rich sequence factor 1
AMACRQEPQPQGPPPAAGAVASYDYLVIGGGSGGLASAR	R	R	39	43	81	4	1	2	0	4C(267.1577)		sp|P00390|GSHR_HUMAN	P00390	GSHR_HUMAN	GSR	Glutathione reductase, mitochondrial
ETTEAACR	K	Y	8	170	177	2, 3	0.9987	4	0	7C(267.1577)		sp|Q9Y2Q3|GSTK1_HUMAN	Q9Y2Q3	GSTK1_HUMAN	GSTK1	Glutathione S-transferase kappa 1
LLVLEAFQVSHPCR	R	Q	14	193	206	3	1	3	0	13C(267.1577)		sp|O43708|MAAI_HUMAN	O43708	MAAI_HUMAN	GSTZ1	Maleylacetoacetate isomerase
LLVLEAFQVSHPCRQPDTPTELR	R	A	23	193	215	4	0.9772	1	0	13C(267.1577)		sp|O43708|MAAI_HUMAN	O43708	MAAI_HUMAN	GSTZ1	Maleylacetoacetate isomerase
LLVLEAFQVSHPCRQPDTPTELRA	R	-	24	193	216	4	1	4	0	13C(267.1577)		sp|O43708|MAAI_HUMAN	O43708	MAAI_HUMAN	GSTZ1	Maleylacetoacetate isomerase
DGIQGSCR	K	Y	8	108	115	2	0.9942	7	0	7C(267.1577)		sp|Q12789|TF3C1_HUMAN	Q12789	TF3C1_HUMAN	GTF3C1	General transcription factor 3C polypeptide 1
CSVLSTLR	K	G	8	394	401	2	0.9307	1	0	1C(267.1577)		sp|O43824|GTPB6_HUMAN	O43824	GTPB6_HUMAN	GTPBP6	Putative GTP-binding protein 6
DVSHPEAELQKCSVLSTLR	R	G	19	383	401	3, 4	1	3	0	12C(267.1577)		sp|O43824|GTPB6_HUMAN	O43824	GTPB6_HUMAN	GTPBP6	Putative GTP-binding protein 6
ALMGLYHGQVLCK	K	K	13	338	350	3	0.9241	1	0	12C(267.1577)		sp|P40939|ECHA_HUMAN	P40939	ECHA_HUMAN	HADHA	Trifunctional enzyme subunit alpha, mitochondrial
ALMGLYHGQVLCKK	K	N	14	338	351	4	0.9948	1	0	12C(267.1577)		sp|P40939|ECHA_HUMAN	P40939	ECHA_HUMAN	HADHA	Trifunctional enzyme subunit alpha, mitochondrial
DFSHPCTWQVLDGAEDTLR	K	E	19	104	122	3, 4	1	6	0	6C(267.1577)		sp|Q9BSH5|HDHD3_HUMAN	Q9BSH5	HDHD3_HUMAN	HDHD3	Haloacid dehalogenase-like hydrolase domain-containing protein 3
DFSHPCTWQVLDGAEDTLRECR	K	T	22	104	125	4	1	2	0	6C(267.1577)		sp|Q9BSH5|HDHD3_HUMAN	Q9BSH5	HDHD3_HUMAN	HDHD3	Haloacid dehalogenase-like hydrolase domain-containing protein 3
EHILPSLAHLLPALDCLEGSTPGL	K	-	24	228	251	3, 4	0.9999	8	0	16C(267.1577)		sp|Q9BSH5|HDHD3_HUMAN	Q9BSH5	HDHD3_HUMAN	HDHD3	Haloacid dehalogenase-like hydrolase domain-containing protein 3
NINCSIEESFQR	K	F	12	138	149	3	0.9384	1	0	4C(267.1577)		sp|P35914|HMGCL_HUMAN	P35914	HMGCL_HUMAN	HMGCL	Hydroxymethylglutaryl-CoA lyase, mitochondrial
VAQATCK	K	L	7	318	324	2	0.9891	3	0	6C(267.1577)		sp|P35914|HMGCL_HUMAN	P35914	HMGCL_HUMAN	HMGCL	Hydroxymethylglutaryl-CoA lyase, mitochondrial
VAQATCKL	K	-	8	318	325	2, 3	0.9998	7	0	6C(267.1577)		sp|P35914|HMGCL_HUMAN	P35914	HMGCL_HUMAN	HMGCL	Hydroxymethylglutaryl-CoA lyase, mitochondrial
AAACRSVK	M	G	8	2	9	2	0.9102	1	0	4C(267.1577), N-term(42.0106)		sp|Q99714|HCD2_HUMAN	Q99714	HCD2_HUMAN	HSD17B10	3-hydroxyacyl-CoA dehydrogenase type-2
AAACRSVKGLVAVITGGASGLGLATAER	M	L	28	2	29	3	0.9999	6	0	4C(267.1577), N-term(42.0106)		sp|Q99714|HCD2_HUMAN	Q99714	HCD2_HUMAN	HSD17B10	3-hydroxyacyl-CoA dehydrogenase type-2
VCNFLASQVPFPSR	K	L	14	213	226	2, 3	1	13	0	2C(267.1577)		sp|Q99714|HCD2_HUMAN	Q99714	HCD2_HUMAN	HSD17B10	3-hydroxyacyl-CoA dehydrogenase type-2
GTFLVTQAAAQALVSNGCR	K	G	19	130	148	3	1	3	0	18C(267.1577)		sp|Q92506|DHB8_HUMAN	Q92506	DHB8_HUMAN	HSD17B8	(3R)-3-hydroxyacyl-CoA dehydrogenase
GCYIGQELTAR	K	T	11	258	268	2, 3	1	10	0	2C(267.1577)		sp|Q5T440|CAF17_HUMAN	Q5T440	CAF17_HUMAN	IBA57	Putative transferase CAF17, mitochondrial
VWAVLPSSPEACGAASLQER	R	A	20	159	178	3	1	6	0	12C(267.1577)		sp|Q5T440|CAF17_HUMAN	Q5T440	CAF17_HUMAN	IBA57	Putative transferase CAF17, mitochondrial
TRGCNGLSYTLEYTK	R	T	15	54	68	3	1	3	0	4C(267.1577)		sp|Q9BUE6|ISCA1_HUMAN	Q9BUE6	ISCA1_HUMAN	ISCA1	Iron-sulfur cluster assembly 1 homolog, mitochondrial
LQVEGGGCSGFQYK	R	F	14	72	85	3	0.9946	2	0	8C(267.1577)		sp|Q86U28|ISCA2_HUMAN	Q86U28	ISCA2_HUMAN	ISCA2	Iron-sulfur cluster assembly 2 homolog, mitochondrial
ELCLPPVK	K	L	8	128	135	3	0.9751	1	0	3C(267.1577)		sp|Q9H1K1|ISCU_HUMAN	Q9H1K1	ISCU_HUMAN	ISCU	Iron-sulfur cluster assembly enzyme ISCU
LHCSMLAEDAIK	K	A	12	136	147	3	0.9994	6	0	3C(267.1577)		sp|Q9H1K1|ISCU_HUMAN	Q9H1K1	ISCU_HUMAN	ISCU	Iron-sulfur cluster assembly enzyme ISCU
NVGTGLVGAPACGDVMK	K	L	17	58	74	2	0.9932	1	0	12C(267.1577)		sp|Q9H1K1|ISCU_HUMAN	Q9H1K1	ISCU_HUMAN	ISCU	Iron-sulfur cluster assembly enzyme ISCU
TCFSMVPALQQELDSRPQLR	K	S	20	83	102	3	1	1	0	2C(267.1577)		sp|Q96AB3|ISOC2_HUMAN	Q96AB3	ISOC2_HUMAN	ISOC2	Isochorismatase domain-containing protein 2
DHSGGIGDICK	R	S	11	81	91	3	0.999	3	0	10C(267.1577)		sp|Q53H82|LACB2_HUMAN	Q53H82	LACB2_HUMAN	LACTB2	Endoribonuclease LACTB2
SINNDTTYCIK	K	K	11	92	102	3	0.9945	1	0	9C(267.1577)		sp|Q53H82|LACB2_HUMAN	Q53H82	LACB2_HUMAN	LACTB2	Endoribonuclease LACTB2
TYEGMMHSSCQQEMMDVK	K	Q	18	202	219	3	0.9991	2	0	10C(267.1577)		sp|O75608|LYPA1_HUMAN	O75608	LYPA1_HUMAN	LYPLA1	Acyl-protein thioesterase 1
CIVSPAGR	R	H	8	12	19	2	0.9976	6	0	1C(267.1577)		sp|Q5VWZ2|LYPL1_HUMAN	Q5VWZ2	LYPL1_HUMAN	LYPLAL1	Lysophospholipase-like protein 1
DLLVENVPYCDAPTQK	K	Q	16	88	103	3	1	5	0	10C(267.1577)		sp|Q5U5X0|LYRM7_HUMAN	Q5U5X0	LYRM7_HUMAN	LYRM7	Complex III assembly factor LYRM7
DLLVENVPYCDAPTQKQ	K	-	17	88	104	2, 3	1	8	0	10C(267.1577)		sp|Q5U5X0|LYRM7_HUMAN	Q5U5X0	LYRM7_HUMAN	LYRM7	Complex III assembly factor LYRM7
KDLLVENVPYCDAPTQK	R	Q	17	87	103	3, 4	1	16	0	11C(267.1577)		sp|Q5U5X0|LYRM7_HUMAN	Q5U5X0	LYRM7_HUMAN	LYRM7	Complex III assembly factor LYRM7
KDLLVENVPYCDAPTQKQ	R	-	18	87	104	2, 3, 4	1	24	0	11C(267.1577)		sp|Q5U5X0|LYRM7_HUMAN	Q5U5X0	LYRM7_HUMAN	LYRM7	Complex III assembly factor LYRM7
MPGQCSVLLFPGQGSQVVGMGR	R	G	22	58	79	3	1	2	0	5C(267.1577)		sp|Q8IVS2|FABD_HUMAN	Q8IVS2	FABD_HUMAN	MCAT	Malonyl-CoA-acyl carrier protein transacylase, mitochondrial
MHCPTVPDEK	R	N	10	144	153	3	0.9996	4	0	3C(267.1577)		sp|Q9H825|METL8_HUMAN	Q9H825	METL8_HUMAN	METTL8	tRNA N(3)-cytidine methyltransferase METTL8, mitochondrial
GVAQTPGSVEEDALLCGPVSK	R	H	21	64	84	3	1	5	0	16C(267.1577)		sp|Q9BQP7|MGME1_HUMAN	Q9BQP7	MGME1_HUMAN	MGME1	Mitochondrial genome maintenance exonuclease 1
LSVLAVDPSSCTSGGSLLGDK	K	T	21	174	194	3	1	4	0	11C(267.1577)		sp|Q8IVH4|MMAA_HUMAN	Q8IVH4	MMAA_HUMAN	MMAA	Methylmalonic aciduria type A protein, mitochondrial
IQCTLQDVGSALATPCSSAR	K	E	20	117	136	3	1	8	0	16C(267.1577), 3C(267.1577),		sp|Q96EY8|MMAB_HUMAN	Q96EY8	MMAB_HUMAN	MMAB	Corrinoid adenosyltransferase MMAB
ASPQLCR	M	A	7	2	8	2	0.9994	8	0	6C(267.1577), N-term(42.0106)		sp|P25325|THTM_HUMAN	P25325	THTM_HUMAN	MPST	3-mercaptopyruvate sulfurtransferase
ASDHGWVCDQR	K	V	11	302	312	3	1	6	0	8C(267.1577)		sp|Q9HC36|MRM3_HUMAN	Q9HC36	MRM3_HUMAN	MRM3	rRNA methyltransferase 3, mitochondrial
CEALAGAPLDNAPK	R	E	14	45	58	2, 3	1	9	0	1C(267.1577)		sp|P52815|RM12_HUMAN	P52815	RM12_HUMAN	MRPL12	Large ribosomal subunit protein bL12m
SSGHQRCEALAGAPLDNAPK	R	E	20	39	58	3, 4	1	9	0	7C(267.1577)		sp|P52815|RM12_HUMAN	P52815	RM12_HUMAN	MRPL12	Large ribosomal subunit protein bL12m
YTSKENCNGK	K	M	10	132	141	3	0.997	2	0	7C(267.1577)		sp|P09001|RM03_HUMAN	P09001	RM03_HUMAN	MRPL3	Large ribosomal subunit protein uL3m
ATEECTST	K	-	8	331	338	2	0.998	6	0	5C(267.1577)		sp|Q9NYK5|RM39_HUMAN	Q9NYK5	RM39_HUMAN	MRPL39	Large ribosomal subunit protein mL39
FLTFKDCDPGEVNK	K	A	14	127	140	3	0.9988	4	0	7C(267.1577)		sp|Q9NYK5|RM39_HUMAN	Q9NYK5	RM39_HUMAN	MRPL39	Large ribosomal subunit protein mL39
PLPHATQGPAATPYHC	R	-	16	296	311	3	0.9507	1	0	16C(267.1577)		sp|Q9BYD3|RM04_HUMAN	Q9BYD3	RM04_HUMAN	MRPL4	Large ribosomal subunit protein uL4m
YRPLYPFSLPYSDFPRPLPHATQGPAATPYHC	R	-	32	280	311	4	0.999	2	0	32C(267.1577)		sp|Q9BYD3|RM04_HUMAN	Q9BYD3	RM04_HUMAN	MRPL4	Large ribosomal subunit protein uL4m
RNPGVVIYVNSRPCCVPR	R	V	18	57	74	4	1	16	0	14C(267.1577),		sp|Q8N983|RM43_HUMAN	Q8N983	RM43_HUMAN	MRPL43	Large ribosomal subunit protein mL43
CPPPPVR	R	R	7	53	59	2	0.9732	1	0	1C(267.1577)		sp|Q9H9J2|RM44_HUMAN	Q9H9J2	RM44_HUMAN	MRPL44	Large ribosomal subunit protein mL44
KEPILVCPPLR	K	S	11	46	56	3	1	6	0	7C(267.1577)		sp|Q8N5N7|RM50_HUMAN	Q8N5N7	RM50_HUMAN	MRPL50	Large ribosomal subunit protein mL50
GAVTSEALKDPDVCTDPVQLTTYAMGVNIYK	K	E	31	49	79	3, 4	1	4	0	14C(267.1577)		sp|Q6P161|RM54_HUMAN	Q6P161	RM54_HUMAN	MRPL54	Large ribosomal subunit protein mL54
LTISYCR	R	S	7	77	83	2, 3	0.9991	5	0	6C(267.1577)		sp|Q14197|ICT1_HUMAN	Q14197	ICT1_HUMAN	MRPL58	Large ribosomal subunit protein mL62
GVVLCTFTR	K	K	9	60	68	2, 3	0.9985	4	0	5C(267.1577)		sp|O15235|RT12_HUMAN	O15235	RT12_HUMAN	MRPS12	Small ribosomal subunit protein uS12m
IVAAHNKCPR	R	D	10	34	43	3	1	3	0	8C(267.1577)		sp|Q9Y3D3|RT16_HUMAN	Q9Y3D3	RT16_HUMAN	MRPS16	Small ribosomal subunit protein bS16m
NVQLLSQFVSPFTGCIYGR	K	H	19	76	94	3	0.9821	2	0	15C(267.1577)		sp|Q9Y3D5|RT18C_HUMAN	Q9Y3D5	RT18C_HUMAN	MRPS18C	Small ribosomal subunit protein bS18m
EHYCLADLASLMDK	K	T	14	46	59	3	0.9998	1	0	4C(267.1577)		sp|Q92552|RT27_HUMAN	Q92552	RT27_HUMAN	MRPS27	Small ribosomal subunit protein mS27
EKEHYCLADLASLMDK	R	T	16	44	59	3, 4	1	9	0	6C(267.1577)		sp|Q92552|RT27_HUMAN	Q92552	RT27_HUMAN	MRPS27	Small ribosomal subunit protein mS27
EKEHYCLADLASLMDKTFER	R	K	20	44	63	4	1	2	0	6C(267.1577)		sp|Q92552|RT27_HUMAN	Q92552	RT27_HUMAN	MRPS27	Small ribosomal subunit protein mS27
HFMELVTCGLSK	R	N	12	349	360	3	0.9883	2	0	8C(267.1577)		sp|Q92665|RT31_HUMAN	Q92665	RT31_HUMAN	MRPS31	Small ribosomal subunit protein mS31
ECEGIVPVPLAEK	K	L	13	104	116	2, 3	1	4	0	2C(267.1577)		sp|P82932|RT06_HUMAN	P82932	RT06_HUMAN	MRPS6	Small ribosomal subunit protein bS6m
GNIVKHPLTQELKECEGIVPVPLAEK	R	L	26	91	116	4	1	3	0	15C(267.1577)		sp|P82932|RT06_HUMAN	P82932	RT06_HUMAN	MRPS6	Small ribosomal subunit protein bS6m
HPLTQELKECEGIVPVPLAEK	K	L	21	96	116	3, 4	1	21	0	10C(267.1577)		sp|P82932|RT06_HUMAN	P82932	RT06_HUMAN	MRPS6	Small ribosomal subunit protein bS6m
LLTSQCGAAEEEFVQR	K	F	16	228	243	3	1	3	0	6C(267.1577)		sp|P82933|RT09_HUMAN	P82933	RT09_HUMAN	MRPS9	Small ribosomal subunit protein uS9m
SPQLILVNMASFPECTAAAIK	K	A	21	140	160	3	1	4	0	15C(267.1577)		sp|Q96E11|RRFM_HUMAN	Q96E11	RRFM_HUMAN	MRRF	Ribosome-recycling factor, mitochondrial
GQAGGGGPGTGPGLGEAGSLATCELPLAK	R	S	29	23	51	3, 4	1	8	0	23C(267.1577)		sp|Q9Y3D2|MSRB2_HUMAN	Q9Y3D2	MSRB2_HUMAN	MSRB2	Methionine-R-sulfoxide reductase B2, mitochondrial
KYCSGTGWPSFSEAHGTSGSDESHTGILR	K	R	29	103	131	4	1	10	0	3C(267.1577)		sp|Q9Y3D2|MSRB2_HUMAN	Q9Y3D2	MSRB2_HUMAN	MSRB2	Methionine-R-sulfoxide reductase B2, mitochondrial
YCSGTGWPSFSEAHGTSGSDESHTGILR	K	R	28	104	131	4	1	5	0	2C(267.1577)		sp|Q9Y3D2|MSRB2_HUMAN	Q9Y3D2	MSRB2_HUMAN	MSRB2	Methionine-R-sulfoxide reductase B2, mitochondrial
NLVQCLLEK	R	Q	9	72	80	2, 3	0.9998	6	0	5C(267.1577)		sp|Q7Z6M4|MTEF4_HUMAN	Q7Z6M4	MTEF4_HUMAN	MTERF4	Transcription termination factor 4, mitochondrial
RNLVQCLLEK	R	Q	10	71	80	3	0.9999	8	0	6C(267.1577)		sp|Q7Z6M4|MTEF4_HUMAN	Q7Z6M4	MTEF4_HUMAN	MTERF4	Transcription termination factor 4, mitochondrial
SNNYVQEPECR	R	R	11	60	70	2	0.9994	1	0	10C(267.1577)		sp|Q7Z6M4|MTEF4_HUMAN	Q7Z6M4	MTEF4_HUMAN	MTERF4	Transcription termination factor 4, mitochondrial
SNNYVQEPECRR	R	N	12	60	71	3	1	5	0	10C(267.1577)		sp|Q7Z6M4|MTEF4_HUMAN	Q7Z6M4	MTEF4_HUMAN	MTERF4	Transcription termination factor 4, mitochondrial
ENFPLCGR	R	D	8	18	25	2	0.9973	2	0	6C(267.1577)		sp|Q9BT17|MTG1_HUMAN	Q9BT17	MTG1_HUMAN	MTG1	Mitochondrial ribosome-associated GTPase 1
FGYVQHYGLGSACDNVER	R	V	18	250	267	3	0.9569	2	0	13C(267.1577)		sp|Q9BT17|MTG1_HUMAN	Q9BT17	MTG1_HUMAN	MTG1	Mitochondrial ribosome-associated GTPase 1
APVTCTPGQPGQQR	R	V	14	202	215	3	0.9999	4	0	5C(267.1577)		sp|Q9H4K7|MTG2_HUMAN	Q9H4K7	MTG2_HUMAN	MTG2	Mitochondrial ribosome-associated GTPase 2
SSCSPGGR	R	T	8	59	66	2	0.9994	4	0	3C(267.1577)		sp|Q6UB35|C1TM_HUMAN	Q6UB35	C1TM_HUMAN	MTHFD1L	Monofunctional C1-tetrahydrofolate synthase, mitochondrial
VGCGSPR	K	I	7	300	306	2	0.998	6	0	3C(267.1577)		sp|Q6UB35|C1TM_HUMAN	Q6UB35	C1TM_HUMAN	MTHFD1L	Monofunctional C1-tetrahydrofolate synthase, mitochondrial
LLDVPTGDCHISPK	K	N	14	220	233	3	0.9984	1	0	9C(267.1577)		sp|Q9BSJ5|CQ080_HUMAN	Q9BSJ5	CQ080_HUMAN	MTNAP1	Mitochondrial nucleoid-associated protein 1
STPYECGFDPMSPAR	K	V	15	34	48	2, 3	1	6	0	6C(267.1577)		sp|P03897|NU3M_HUMAN	P03897	NU3M_HUMAN	MT-ND3	NADH-ubiquinone oxidoreductase chain 3
ELAGCGSR	R	A	8	54	61	2, 3	0.9999	7	0	5C(267.1577)		sp|Q4G0N4|NAKD2_HUMAN	Q4G0N4	NAKD2_HUMAN	NADK2	NAD kinase 2, mitochondrial
KTTGLVGLAVCNTPHER	K	L	17	7	23	4	1	4	0	11C(267.1577)		sp|Q16718|NDUA5_HUMAN	Q16718	NDUA5_HUMAN	NDUFA5	NADH dehydrogenase [ubiquinone] 1 alpha subcomplex subunit 5
TTGLVGLAVCNTPHER	K	L	16	8	23	3, 4	1	12	0	10C(267.1577)		sp|Q16718|NDUA5_HUMAN	Q16718	NDUA5_HUMAN	NDUFA5	NADH dehydrogenase [ubiquinone] 1 alpha subcomplex subunit 5
AAETCQEPK	K	E	9	83	91	2, 3	1	12	0	5C(267.1577)		sp|Q9P032|NDUF4_HUMAN	Q9P032	NDUF4_HUMAN	NDUFAF4	NADH dehydrogenase [ubiquinone] 1 alpha subcomplex assembly factor 4
AAETCQEPKEFR	K	L	12	83	94	3	1	6	0	5C(267.1577)		sp|Q9P032|NDUF4_HUMAN	Q9P032	NDUF4_HUMAN	NDUFAF4	NADH dehydrogenase [ubiquinone] 1 alpha subcomplex assembly factor 4
AVTEGAQAVEEPSIC	K	-	15	713	727	2	0.9919	1	0	15C(267.1577)		sp|P28331|NDUS1_HUMAN	P28331	NDUS1_HUMAN	NDUFS1	NADH-ubiquinone oxidoreductase 75 kDa subunit, mitochondrial
VIACDGGGGALGHPK	R	V	15	84	98	3	0.9999	2	0	4C(267.1577)		sp|O75380|NDUS6_HUMAN	O75380	NDUS6_HUMAN	NDUFS6	NADH dehydrogenase [ubiquinone] iron-sulfur protein 6, mitochondrial
LQGSCTSCPSSIITLK	K	N	16	206	221	3	1	10	0	5C(267.1577), 8C(267.1577)		sp|Q9UMS0|NFU1_HUMAN	Q9UMS0	NFU1_HUMAN	NFU1	NFU1 iron-sulfur cluster scaffold homolog, mitochondrial
NADCSSGPGQR	R	V	11	98	108	2, 3	1	7	0	4C(267.1577)		sp|Q9BSD7|NTPCR_HUMAN	Q9BSD7	NTPCR_HUMAN	NTPCR	Cancer-related nucleoside-triphosphatase
NHLLPDIVTCVQSSR	R	K	15	175	189	3	1	3	0	10C(267.1577)		sp|Q9BSD7|NTPCR_HUMAN	Q9BSD7	NTPCR_HUMAN	NTPCR	Cancer-related nucleoside-triphosphatase
NHLLPDIVTCVQSSRK	R	-	16	175	190	4	0.8773	1	0	10C(267.1577)		sp|Q9BSD7|NTPCR_HUMAN	Q9BSD7	NTPCR_HUMAN	NTPCR	Cancer-related nucleoside-triphosphatase
VGLEPPPGKRECR	R	V	13	65	77	4	1	5	0	12C(267.1577)		sp|Q9BSD7|NTPCR_HUMAN	Q9BSD7	NTPCR_HUMAN	NTPCR	Cancer-related nucleoside-triphosphatase
VLGLGLGCLR	R	L	10	81	90	2	0.9966	2	0	8C(267.1577)		sp|Q9BRJ7|TIRR_HUMAN	Q9BRJ7	TIRR_HUMAN	NUDT16L1	Tudor-interacting repair regulator protein
LKPYSFTINFCQEECLR	R	C	17	229	245	3	0.9369	1	0	11C(267.1577)		sp|P53370|NUDT6_HUMAN	P53370	NUDT6_HUMAN	NUDT6	Nucleoside diphosphate-linked moiety X motif 6
NPPVGACDLQGELDR	R	F	15	38	52	2, 3	1	7	0	7C(267.1577)		sp|P53370|NUDT6_HUMAN	P53370	NUDT6_HUMAN	NUDT6	Nucleoside diphosphate-linked moiety X motif 6
NPPVGACDLQGELDRFGGISVR	R	L	22	38	59	3, 4	1	5	0	7C(267.1577)		sp|P53370|NUDT6_HUMAN	P53370	NUDT6_HUMAN	NUDT6	Nucleoside diphosphate-linked moiety X motif 6
LAGLTCSGAEGLAR	R	P	14	202	215	2, 3	1	9	0	6C(267.1577)		sp|Q8WV74|NUDT8_HUMAN	Q8WV74	NUDT8_HUMAN	NUDT8	Mitochondrial coenzyme A diphosphatase NUDT8
LAGLTCSGAEGLARPK	R	Q	16	202	217	3, 4	1	16	0	6C(267.1577)		sp|Q8WV74|NUDT8_HUMAN	Q8WV74	NUDT8_HUMAN	NUDT8	Mitochondrial coenzyme A diphosphatase NUDT8
MLPDCLSAEGELR	-	C	13	1	13	2, 3	1	8	0	5C(267.1577)		sp|Q8WV74|NUDT8_HUMAN	Q8WV74	NUDT8_HUMAN	NUDT8	Mitochondrial coenzyme A diphosphatase NUDT8
PKQPLASPCQASSTPGLNK	R	G	19	216	234	3	1	5	0	9C(267.1577)		sp|Q8WV74|NUDT8_HUMAN	Q8WV74	NUDT8_HUMAN	NUDT8	Mitochondrial coenzyme A diphosphatase NUDT8
QPLASPCQASSTPGLNK	K	G	17	218	234	2, 3	1	11	0	7C(267.1577)		sp|Q8WV74|NUDT8_HUMAN	Q8WV74	NUDT8_HUMAN	NUDT8	Mitochondrial coenzyme A diphosphatase NUDT8
DAHWSEDSEADCHAL	R	-	15	336	350	3	1	5	0	12C(267.1577)		sp|Q9BW91|NUDT9_HUMAN	Q9BW91	NUDT9_HUMAN	NUDT9	ADP-ribose pyrophosphatase, mitochondrial
KDCGEWAIPGGMVDPGEK	R	I	18	205	222	3	0.9852	1	0	3C(267.1577)		sp|Q9BW91|NUDT9_HUMAN	Q9BW91	NUDT9_HUMAN	NUDT9	ADP-ribose pyrophosphatase, mitochondrial
VQITLTSHDCGELTKK	K	D	16	100	115	3, 4	1	7	0	10C(267.1577)		sp|Q9H0N5|PHS2_HUMAN	Q9H0N5	PHS2_HUMAN	PCBD2	Pterin-4-alpha-carbinolamine dehydratase 2
SRPNASGGAACSGPGPEPAVFCEPVVK	K	L	27	98	124	4	0.9997	1	0	11C(267.1577)		sp|Q6L8Q7|PDE12_HUMAN	Q6L8Q7	PDE12_HUMAN	PDE12	2',5'-phosphodiesterase 12
HYNTNHEADDWCVPSREPK	K	D	19	410	428	4	1	3	0	12C(267.1577)		sp|Q15118|PDK1_HUMAN	Q15118	PDK1_HUMAN	PDK1	[Pyruvate dehydrogenase (acetyl-transferring)] kinase isozyme 1, mitochondrial
QFLDFGSVNACEK	K	T	13	61	73	3	0.9718	1	0	11C(267.1577)		sp|Q15118|PDK1_HUMAN	Q15118	PDK1_HUMAN	PDK1	[Pyruvate dehydrogenase (acetyl-transferring)] kinase isozyme 1, mitochondrial
HYQTIQEAGDWCVPSTEPK	R	N	19	381	399	3	0.9997	1	0	12C(267.1577)		sp|Q15119|PDK2_HUMAN	Q15119	PDK2_HUMAN	PDK2	[Pyruvate dehydrogenase (acetyl-transferring)] kinase isozyme 2, mitochondrial
AAGPSSVNTSCQNYDMVSGIYSCQR	K	S	25	122	146	3	0.9897	1	0	11C(267.1577)		sp|Q86YH6|DLP1_HUMAN	Q86YH6	DLP1_HUMAN	PDSS2	All trans-polyprenyl-diphosphate synthase PDSS2
FHFGDSLCTHKGEIPALPPCK	K	F	21	258	278	4	0.999	6	0	8C(267.1577)		sp|O75439|MPPB_HUMAN	O75439	MPPB_HUMAN	PMPCB	Mitochondrial-processing peptidase subunit beta
SNMCWLRD	R	-	8	482	489	2	0.9411	3	0	4C(267.1577)		sp|O75439|MPPB_HUMAN	O75439	MPPB_HUMAN	PMPCB	Mitochondrial-processing peptidase subunit beta
KLPEEEAECYFHSRPK	K	S	16	148	163	4	1	2	0	9C(267.1577)		sp|Q9NVS9|PNPO_HUMAN	Q9NVS9	PNPO_HUMAN	PNPO	Pyridoxine-5'-phosphate oxidase
DCPHISQR	R	S	8	142	149	2, 3	0.9999	6	0	2C(267.1577)		sp|Q9Y2S7|PDIP2_HUMAN	Q9Y2S7	PDIP2_HUMAN	POLDIP2	Polymerase delta-interacting protein 2
THTYYQVLIDARDCPHISQR	K	S	20	130	149	4	1	3	0	14C(267.1577)		sp|Q9Y2S7|PDIP2_HUMAN	Q9Y2S7	PDIP2_HUMAN	POLDIP2	Polymerase delta-interacting protein 2
DATPVPCGR	K	W	9	113	121	2	0.9962	4	0	7C(267.1577)		sp|O00411|RPOM_HUMAN	O00411	RPOM_HUMAN	POLRMT	DNA-directed RNA polymerase, mitochondrial
LPECGSGDGSLQPPR	R	K	15	91	105	3	0.9996	3	0	4C(267.1577)		sp|O00411|RPOM_HUMAN	O00411	RPOM_HUMAN	POLRMT	DNA-directed RNA polymerase, mitochondrial
CTQEEAR	R	S	7	302	308	2	0.9985	3	0	1C(267.1577)		sp|Q9H2U2|IPYR2_HUMAN	Q9H2U2	IPYR2_HUMAN	PPA2	Inorganic pyrophosphatase 2, mitochondrial
GQPCSQNYR	R	L	9	41	49	2, 3	1	9	0	4C(267.1577)		sp|Q9H2U2|IPYR2_HUMAN	Q9H2U2	IPYR2_HUMAN	PPA2	Inorganic pyrophosphatase 2, mitochondrial
APCPPKVVLVESSER	R	L	15	24	38	3	1	5	0	3C(267.1577)		sp|P50336|PPOX_HUMAN	P50336	PPOX_HUMAN	PPOX	Protoporphyrinogen oxidase
AFQYVETHGEVCPANWTPDSPTIKPSPAASK	K	E	31	218	248	3, 4	1	10	0	12C(267.1577)		sp|P30048|PRDX3_HUMAN	P30048	PRDX3_HUMAN	PRDX3	Thioredoxin-dependent peroxide reductase, mitochondrial
ALNVEPDGTGLTCSLAPNIISQL	K	-	23	192	214	3	1	6	0	13C(267.1577)		sp|P30044|PRDX5_HUMAN	P30044	PRDX5_HUMAN	PRDX5	Peroxiredoxin-5, mitochondrial
KGVLFGVPGAFTPGCSK	K	T	17	86	102	3	0.9113	1	0	15C(267.1577)		sp|P30044|PRDX5_HUMAN	P30044	PRDX5_HUMAN	PRDX5	Peroxiredoxin-5, mitochondrial
TKPQGDQDTGKEADDGCALGGR	R	-	22	679	700	4	0.9998	3	0	17C(267.1577)		sp|O75127|PTCD1_HUMAN	O75127	PTCD1_HUMAN	PTCD1	Pentatricopeptide repeat-containing protein 1, mitochondrial
CVLEPRPPGKR	R	W	11	20	30	3, 4	1	12	0	1C(267.1577)		sp|Q86Y79|PTH_HUMAN	Q86Y79	PTH_HUMAN	PTRH1	Peptidyl-tRNA hydrolase
PAHPEAVQAHVLGCFSPAEQELLPLLLDR	R	A	29	166	194	4	1	5	0	14C(267.1577)		sp|Q86Y79|PTH_HUMAN	Q86Y79	PTH_HUMAN	PTRH1	Peptidyl-tRNA hydrolase
VGIGRPAHPEAVQAHVLGCFSPAEQELLPLLLDR	R	A	34	161	194	4	0.9999	2	0	19C(267.1577)		sp|Q86Y79|PTH_HUMAN	Q86Y79	PTH_HUMAN	PTRH1	Peptidyl-tRNA hydrolase
GPQDPSACR	K	Y	9	253	261	2, 3	0.9989	3	0	8C(267.1577)		sp|Q9Y606|PUS1_HUMAN	Q9Y606	PUS1_HUMAN	PUS1	Pseudouridylate synthase 1 homolog
SVLYGNLGAASCTLQGPQFGSHG	K	-	23	281	303	3	1	4	0	12C(267.1577)		sp|Q8N0Z8|PUSL1_HUMAN	Q8N0Z8	PUSL1_HUMAN	PUSL1	tRNA pseudouridine synthase-like 1
MLLDSEQHPCQLK	K	D	13	216	228	3	1	2	0	10C(267.1577)		sp|Q96C36|P5CR2_HUMAN	Q96C36	P5CR2_HUMAN	PYCR2	Pyrroline-5-carboxylate reductase 2
SLLINAVEASCIR	R	T	13	252	264	3	0.9999	2	0	11C(267.1577)		sp|Q96C36|P5CR2_HUMAN	Q96C36	P5CR2_HUMAN	PYCR2	Pyrroline-5-carboxylate reductase 2	PYCR1	sp|P32322|P5CR1_HUMAN
AIACQLSR	R	V	8	8	15	2	0.9951	2	0	4C(267.1577)		sp|Q5T160|SYRM_HUMAN	Q5T160	SYRM_HUMAN	RARS2	Probable arginine--tRNA ligase, mitochondrial
TEDGHSCGASRE	R	-	12	332	343	3	1	5	0	7C(267.1577)		sp|Q8N0V3|RBFA_HUMAN	Q8N0V3	RBFA_HUMAN	RBFA	Putative ribosome-binding factor A, mitochondrial
EGYSALPQLDIERFCACPEEAAHALELR	R	K	28	50	77	4	0.9982	2	0	15C(267.1577)		sp|Q9NP81|SYSM_HUMAN	Q9NP81	SYSM_HUMAN	SARS2	Serine--tRNA ligase, mitochondrial
FCACPEEAAHALELR	R	K	15	63	77	3	0.9999	3	0	2C(267.1577), 4C(267.1577)		sp|Q9NP81|SYSM_HUMAN	Q9NP81	SYSM_HUMAN	SARS2	Serine--tRNA ligase, mitochondrial
ACFGTFLPEEK	K	L	11	79	89	2	1	6	0	2C(267.1577)		sp|Q9NRP4|SDHF3_HUMAN	Q9NRP4	SDHF3_HUMAN	SDHAF3	Succinate dehydrogenase assembly factor 3, mitochondrial
QNSTGKACFGTFLPEEK	R	L	17	73	89	3	0.9677	1	0	8C(267.1577)		sp|Q9NRP4|SDHF3_HUMAN	Q9NRP4	SDHF3_HUMAN	SDHAF3	Succinate dehydrogenase assembly factor 3, mitochondrial
CATDPNSYK	R	S	9	46	54	2	0.9873	2	0	1C(267.1577)		sp|Q9BQT8|ODC_HUMAN	Q9BQT8	ODC_HUMAN	SLC25A21	Mitochondrial 2-oxodicarboxylate carrier
GIIDCVVR	K	I	8	53	60	2	0.989	1	0	5C(267.1577)		sp|P05141|ADT2_HUMAN	P05141	ADT2_HUMAN	SLC25A5	ADP/ATP translocase 2	SLC25A4	sp|P12235|ADT1_HUMAN
CHGIGEYYR	K	G	9	166	174	3	0.9627	1	0	1C(267.1577)		sp|Q3SY17|S2552_HUMAN	Q3SY17	S2552_HUMAN	SLC25A52	Mitochondrial nicotinamide adenine dinucleotide transporter SLC25A52	SLC25A51	sp|Q9H1U9|S2551_HUMAN
CLGGLLR	R	P	7	128	134	2	0.9925	3	0	1C(267.1577)		sp|Q5T011|SZT2_HUMAN	Q5T011	SZT2_HUMAN	SZT2	KICSTOR complex protein SZT2
EGGPNPEHNSNLANILEVCR	K	S	20	94	113	3, 4	1	7	0	19C(267.1577)		sp|Q9BSH4|TACO1_HUMAN	Q9BSH4	TACO1_HUMAN	TACO1	Translational activator of cytochrome c oxidase 1
IFSKLCLNIR	R	L	10	80	89	3	1	7	0	6C(267.1577)		sp|Q9BSH4|TACO1_HUMAN	Q9BSH4	TACO1_HUMAN	TACO1	Translational activator of cytochrome c oxidase 1
SRIFSKLCLNIR	R	L	12	78	89	4	0.9953	1	0	8C(267.1577)		sp|Q9BSH4|TACO1_HUMAN	Q9BSH4	TACO1_HUMAN	TACO1	Translational activator of cytochrome c oxidase 1
KITPNVTFCDENAKEPENALDK	K	L	22	42	63	4	0.9926	1	0	9C(267.1577)		sp|Q96QE5|TEFM_HUMAN	Q96QE5	TEFM_HUMAN	TEFM	Transcription elongation factor, mitochondrial
STVQVCNSILCPK	K	T	13	125	137	3	0.9999	2	0	11C(267.1577)		sp|Q96QE5|TEFM_HUMAN	Q96QE5	TEFM_HUMAN	TEFM	Transcription elongation factor, mitochondrial
KYGAEEC	R	-	7	240	246	2	0.9994	5	0	7C(267.1577)		sp|Q00059|TFAM_HUMAN	Q00059	TFAM_HUMAN	TFAM	Transcription factor A, mitochondrial
LSTCRLPPLPTIR	K	E	13	7	19	3	0.9976	2	0	4C(267.1577)		sp|Q8WVM0|TFB1M_HUMAN	Q8WVM0	TFB1M_HUMAN	TFB1M	Dimethyladenosine transferase 1, mitochondrial
SKDCAYK	R	W	7	380	386	3	0.8984	1	0	4C(267.1577)		sp|Q9H5Q4|TFB2M_HUMAN	Q9H5Q4	TFB2M_HUMAN	TFB2M	Dimethyladenosine transferase 2, mitochondrial
SKDCAYKWLYDETLEDR	R	-	17	380	396	3, 4	1	5	0	4C(267.1577)		sp|Q9H5Q4|TFB2M_HUMAN	Q9H5Q4	TFB2M_HUMAN	TFB2M	Dimethyladenosine transferase 2, mitochondrial
RPIPLCSVVMINSQLDKVEGR	K	K	21	186	206	4	1	2	0	6C(267.1577)		sp|Q5T1C6|THEM4_HUMAN	Q5T1C6	THEM4_HUMAN	THEM4	Acyl-coenzyme A thioesterase THEM4
LGEMIETAYGENFACSK	R	I	17	310	326	3	1	2	0	15C(267.1577)		sp|Q8IYQ7|THNS1_HUMAN	Q8IYQ7	THNS1_HUMAN	THNSL1	Threonine synthase-like 1
LSCGEWK	K	S	7	275	281	2	0.9991	2	0	3C(267.1577)		sp|Q8IYQ7|THNS1_HUMAN	Q8IYQ7	THNS1_HUMAN	THNSL1	Threonine synthase-like 1
FEDRSPAAECLSEKETEELMAWMR	K	N	24	564	587	4	1	4	0	10C(267.1577)		sp|Q12931|TRAP1_HUMAN	Q12931	TRAP1_HUMAN	TRAP1	Heat shock protein 75 kDa, mitochondrial
SPAAECLSEKETEELMAWMR	R	N	20	568	587	3, 4	1	7	0	6C(267.1577)		sp|Q12931|TRAP1_HUMAN	Q12931	TRAP1_HUMAN	TRAP1	Heat shock protein 75 kDa, mitochondrial
SSVQEECVSTISSSK	K	D	15	72	86	3	0.9499	2	0	7C(267.1577)		sp|Q7L0Y3|TM10C_HUMAN	Q7L0Y3	TM10C_HUMAN	TRMT10C	tRNA methyltransferase 10 homolog C
SSVQEECVSTISSSKDEDPLAATR	K	E	24	72	95	3, 4	1	13	0	7C(267.1577)		sp|Q7L0Y3|TM10C_HUMAN	Q7L0Y3	TM10C_HUMAN	TRMT10C	tRNA methyltransferase 10 homolog C
TLMECVSNTAK	K	K	11	119	129	2	1	6	0	5C(267.1577)		sp|Q7L0Y3|TM10C_HUMAN	Q7L0Y3	TM10C_HUMAN	TRMT10C	tRNA methyltransferase 10 homolog C
ALSCTLNR	M	Y	8	2	9	2	1	3	0	4C(267.1577), N-term(42.0106)		sp|Q7Z4G4|TRM11_HUMAN	Q7Z4G4	TRM11_HUMAN	TRMT11	tRNA (guanine(10)-N(2))-methyltransferase homolog
HVSPSCSTSR	R	E	10	138	147	3	1	4	0	6C(267.1577)		sp|Q9BVS5|TR61B_HUMAN	Q9BVS5	TR61B_HUMAN	TRMT61B	tRNA (adenine(58)-N(1))-methyltransferase, mitochondrial
YQGEHCLLK	K	E	9	368	376	3	0.9967	4	0	6C(267.1577)		sp|Q96Q11|TRNT1_HUMAN	Q96Q11	TRNT1_HUMAN	TRNT1	CCA tRNA nucleotidyltransferase 1, mitochondrial
SKPESNEQVLSCEYITLNEPK	K	R	21	320	340	3	0.9928	1	0	12C(267.1577)		sp|Q8WWH5|TRUB1_HUMAN	Q8WWH5	TRUB1_HUMAN	TRUB1	Pseudouridylate synthase TRUB1
ALETCGGDLK	K	Q	10	67	76	2	0.9992	4	0	5C(267.1577)		sp|P43897|EFTS_HUMAN	P43897	EFTS_HUMAN	TSFM	Elongation factor Ts, mitochondrial
TGYSFVNCKK	K	A	10	57	66	3	0.9994	4	0	8C(267.1577)		sp|P43897|EFTS_HUMAN	P43897	EFTS_HUMAN	TSFM	Elongation factor Ts, mitochondrial
VVNSETPVVVDFHAQWCGPCK	R	I	21	74	94	3, 4	1	17	0	17C(267.1577)		sp|Q99757|THIOM_HUMAN	Q99757	THIOM_HUMAN	TXN2	Thioredoxin, mitochondrial
AGAVVAVPTDTLYGLACAASCSAALR	R	A	26	79	104	3	1	1	0	21C(267.1577)		sp|Q86U90|YRDC_HUMAN	Q86U90	YRDC_HUMAN	YRDC	Threonylcarbamoyl-AMP synthase

## Sheet: C427_replicate_1
Peptide	Prev AA	Next AA	Peptide Length	Protein Start	Protein End	Charges	Probability	Spectral Count	Intensity	Assigned Modifications	Observed Modifications	Protein	Protein ID	Entry Name	Gene	Protein Description	Mapped Genes	Mapped Proteins
AASCVLLHTGQK	M	M	12	2	13	3	0.9941	1	0	4C(427.1867), N-term(42.0106)		sp|P14550|AK1A1_HUMAN	P14550	AK1A1_HUMAN	AKR1A1	Aldo-keto reductase family 1 member A1
AFQYVETHGEVCPANWTPDSPTIKPSPAASK	K	E	31	218	248	4	1	6	0	12C(427.1867)		sp|P30048|PRDX3_HUMAN	P30048	PRDX3_HUMAN	PRDX3	Thioredoxin-dependent peroxide reductase, mitochondrial
ALNALCDGLIDELNQALK	K	T	18	57	74	3	0.9876	3	0	6C(427.1867)		sp|P30084|ECHM_HUMAN	P30084	ECHM_HUMAN	ECHS1	Enoyl-CoA hydratase, mitochondrial
ASPQLCR	M	A	7	2	8	2	0.9903	4	0	6C(427.1867), N-term(42.0106)		sp|P25325|THTM_HUMAN	P25325	THTM_HUMAN	MPST	3-mercaptopyruvate sulfurtransferase
ASVGECPAPVPVK	M	D	13	2	14	2, 3	1	10	0	6C(427.1867), N-term(42.0106)		sp|P56134|ATPK_HUMAN	P56134	ATPK_HUMAN	ATP5MF	ATP synthase subunit f, mitochondrial
ASVGECPAPVPVKDK	M	K	15	2	16	3	0.9983	4	0	6C(427.1867), N-term(42.0106)		sp|P56134|ATPK_HUMAN	P56134	ATPK_HUMAN	ATP5MF	ATP synthase subunit f, mitochondrial
ASVGECPAPVPVKDKK	M	L	16	2	17	3	1	4	0	6C(427.1867), N-term(42.0106)		sp|P56134|ATPK_HUMAN	P56134	ATPK_HUMAN	ATP5MF	ATP synthase subunit f, mitochondrial
ATQCVPKEEIKDDNPHLK	K	N	18	121	138	4	0.998	3	0	4C(427.1867)		sp|Q9HAV7|GRPE1_HUMAN	Q9HAV7	GRPE1_HUMAN	GRPEL1	GrpE protein homolog 1, mitochondrial
CAQNQNKT	K	-	8	321	328	2	0.9773	1	0	1C(427.1867)		sp|Q5TC12|ATPF1_HUMAN	Q5TC12	ATPF1_HUMAN	ATPAF1	ATP synthase mitochondrial F1 complex assembly factor 1
CEALAGAPLDNAPK	R	E	14	45	58	3	0.9807	2	0	1C(427.1867)		sp|P52815|RM12_HUMAN	P52815	RM12_HUMAN	MRPL12	Large ribosomal subunit protein bL12m
CIVSPAGR	R	H	8	12	19	2	0.9911	10	0	1C(427.1867)		sp|Q5VWZ2|LYPL1_HUMAN	Q5VWZ2	LYPL1_HUMAN	LYPLAL1	Lysophospholipase-like protein 1
DCPHISQR	R	S	8	142	149	3	0.9855	4	0	2C(427.1867)		sp|Q9Y2S7|PDIP2_HUMAN	Q9Y2S7	PDIP2_HUMAN	POLDIP2	Polymerase delta-interacting protein 2
DLLVENVPYCDAPTQKQ	K	-	17	88	104	3	0.9099	2	0	10C(427.1867)		sp|Q5U5X0|LYRM7_HUMAN	Q5U5X0	LYRM7_HUMAN	LYRM7	Complex III assembly factor LYRM7
ELAGCGSR	R	A	8	54	61	2	0.9429	1	0	5C(427.1867)		sp|Q4G0N4|NAKD2_HUMAN	Q4G0N4	NAKD2_HUMAN	NADK2	NAD kinase 2, mitochondrial
EVFGSGTACQVCPVHR	R	I	16	334	349	3, 4	0.996	2	0	9C(427.1867)		sp|O15382|BCAT2_HUMAN	O15382	BCAT2_HUMAN	BCAT2	Branched-chain-amino-acid aminotransferase, mitochondrial
FLTFKDCDPGEVNK	K	A	14	127	140	3	1	3	0	7C(427.1867)		sp|Q9NYK5|RM39_HUMAN	Q9NYK5	RM39_HUMAN	MRPL39	Large ribosomal subunit protein mL39
GDECGLALGR	R	L	10	85	94	2, 3	0.993	5	0	4C(427.1867)		sp|P54886|P5CS_HUMAN	P54886	P5CS_HUMAN	ALDH18A1	Delta-1-pyrroline-5-carboxylate synthase
GVVLCTFTR	K	K	9	60	68	2, 3	0.996	3	0	5C(427.1867)		sp|O15235|RT12_HUMAN	O15235	RT12_HUMAN	MRPS12	Small ribosomal subunit protein uS12m
HPLTQELKECEGIVPVPLAEK	K	L	21	96	116	4	0.9999	1	0	10C(427.1867)		sp|P82932|RT06_HUMAN	P82932	RT06_HUMAN	MRPS6	Small ribosomal subunit protein bS6m
IQCTLQDVGSALATPCSSAR	K	E	20	117	136	3	0.9996	10	0	16C(427.1867), 3C(427.1867)		sp|Q96EY8|MMAB_HUMAN	Q96EY8	MMAB_HUMAN	MMAB	Corrinoid adenosyltransferase MMAB
IVAAHNKCPR	R	D	10	34	43	4	0.9446	2	0	8C(427.1867)		sp|Q9Y3D3|RT16_HUMAN	Q9Y3D3	RT16_HUMAN	MRPS16	Small ribosomal subunit protein bS16m
KDLLVENVPYCDAPTQK	R	Q	17	87	103	3, 4	1	4	0	11C(427.1867)		sp|Q5U5X0|LYRM7_HUMAN	Q5U5X0	LYRM7_HUMAN	LYRM7	Complex III assembly factor LYRM7
KDLLVENVPYCDAPTQKQ	R	-	18	87	104	3, 4	1	13	0	11C(427.1867)		sp|Q5U5X0|LYRM7_HUMAN	Q5U5X0	LYRM7_HUMAN	LYRM7	Complex III assembly factor LYRM7
LGEMIETAYGENFACSK	R	I	17	310	326	3	0.9396	1	0	15C(427.1867)		sp|Q8IYQ7|THNS1_HUMAN	Q8IYQ7	THNS1_HUMAN	THNSL1	Threonine synthase-like 1
LQGSCTSCPSSIITLK	K	N	16	206	221	3	0.9893	6	0	5C(427.1867)		sp|Q9UMS0|NFU1_HUMAN	Q9UMS0	NFU1_HUMAN	NFU1	NFU1 iron-sulfur cluster scaffold homolog, mitochondrial
LSCGEWK	K	S	7	275	281	2	0.946	1	0	3C(427.1867)		sp|Q8IYQ7|THNS1_HUMAN	Q8IYQ7	THNS1_HUMAN	THNSL1	Threonine synthase-like 1
LTISYCR	R	S	7	77	83	2, 3	0.9992	23	0	6C(427.1867)		sp|Q14197|ICT1_HUMAN	Q14197	ICT1_HUMAN	MRPL58	Large ribosomal subunit protein mL62
METYCSSGSTDTSPVIDAVTHALTATTPYTR	K	Y	31	284	314	4	1	3	0	5C(427.1867)		sp|Q02338|BDH_HUMAN	Q02338	BDH_HUMAN	BDH1	D-beta-hydroxybutyrate dehydrogenase, mitochondrial
MPGQCSVLLFPGQGSQVVGMGR	R	G	22	58	79	3	1	2	0	5C(427.1867)		sp|Q8IVS2|FABD_HUMAN	Q8IVS2	FABD_HUMAN	MCAT	Malonyl-CoA-acyl carrier protein transacylase, mitochondrial
NCEIVNWK	K	Q	8	91	98	2	0.9657	1	0	2C(427.1867)		sp|Q969I3|GLYL1_HUMAN	Q969I3	GLYL1_HUMAN	GLYATL1	Glycine N-acyltransferase-like protein 1
NHLLPDIVTCVQSSR	R	K	15	175	189	3	0.9994	1	0	10C(427.1867)		sp|Q9BSD7|NTPCR_HUMAN	Q9BSD7	NTPCR_HUMAN	NTPCR	Cancer-related nucleoside-triphosphatase
NPPVGACDLQGELDR	R	F	15	38	52	3	0.9597	1	0	7C(427.1867)		sp|P53370|NUDT6_HUMAN	P53370	NUDT6_HUMAN	NUDT6	Nucleoside diphosphate-linked moiety X motif 6
QADSDIPLDRLTISYCR	K	S	17	67	83	4	0.9775	1	0	16C(427.1867)		sp|Q14197|ICT1_HUMAN	Q14197	ICT1_HUMAN	MRPL58	Large ribosomal subunit protein mL62
SEEVLKNCEIVNWK	K	Q	14	85	98	3	0.9972	1	0	8C(427.1867)		sp|Q969I3|GLYL1_HUMAN	Q969I3	GLYL1_HUMAN	GLYATL1	Glycine N-acyltransferase-like protein 1
SEFYANEACKR	K	L	11	393	403	3	0.9998	2	0	9C(427.1867)		sp|P49753|ACOT2_HUMAN	P49753	ACOT2_HUMAN	ACOT2	Acyl-coenzyme A thioesterase 2, mitochondrial	ACOT1	sp|Q86TX2|ACOT1_HUMAN
SGRYEAAFPFLSPCGR	R	E	16	85	100	3	0.9971	5	0	14C(427.1867)		sp|Q6P1X6|CH082_HUMAN	Q6P1X6	CH082_HUMAN	C8orf82	UPF0598 protein C8orf82
TTGLVGLAVCNTPHER	K	L	16	8	23	3, 4	1	3	0	10C(427.1867)		sp|Q16718|NDUA5_HUMAN	Q16718	NDUA5_HUMAN	NDUFA5	NADH dehydrogenase [ubiquinone] 1 alpha subcomplex subunit 5
VCNFLASQVPFPSR	K	L	14	213	226	3	1	4	0	2C(427.1867)		sp|Q99714|HCD2_HUMAN	Q99714	HCD2_HUMAN	HSD17B10	3-hydroxyacyl-CoA dehydrogenase type-2
VLYCCPEIFTMR	R	Q	12	179	190	3	0.9888	3	0	4C(427.1867)		sp|Q7Z6M4|MTEF4_HUMAN	Q7Z6M4	MTEF4_HUMAN	MTERF4	Transcription termination factor 4, mitochondrial
VTSEKLCR	R	A	8	47	54	3	0.9959	6	0	7C(427.1867)		sp|Q96HJ9|FMC1_HUMAN	Q96HJ9	FMC1_HUMAN	FMC1	Protein FMC1 homolog
VVNSETPVVVDFHAQWCGPCK	R	I	21	74	94	3, 4	1	7	0	17C(427.1867)		sp|Q99757|THIOM_HUMAN	Q99757	THIOM_HUMAN	TXN2	Thioredoxin, mitochondrial
VWAVLPSSPEACGAASLQER	R	A	20	159	178	3	0.9995	2	0	12C(427.1867)		sp|Q5T440|CAF17_HUMAN	Q5T440	CAF17_HUMAN	IBA57	Putative transferase CAF17, mitochondrial
YEAAFPFLSPCGR	R	E	13	88	100	2, 3	1	11	0	11C(427.1867)		sp|Q6P1X6|CH082_HUMAN	Q6P1X6	CH082_HUMAN	C8orf82	UPF0598 protein C8orf82

## Sheet: C427_replicate_2
Peptide	Prev AA	Next AA	Peptide Length	Protein Start	Protein End	Charges	Probability	Spectral Count	Intensity	Assigned Modifications	Observed Modifications	Protein	Protein ID	Entry Name	Gene	Protein Description	Mapped Genes	Mapped Proteins
AASCVLLHTGQK	M	M	12	2	13	3	0.9999	1	0	4C(427.1867), N-term(42.0106)		sp|P14550|AK1A1_HUMAN	P14550	AK1A1_HUMAN	AKR1A1	Aldo-keto reductase family 1 member A1
AFQYVETHGEVCPANWTPDSPTIKPSPAASK	K	E	31	218	248	4	1	8	0	12C(427.1867), 12C(57.0214)		sp|P30048|PRDX3_HUMAN	P30048	PRDX3_HUMAN	PRDX3	Thioredoxin-dependent peroxide reductase, mitochondrial
AIEADIEKYICYAEQTR	R	A	17	266	282	3, 4	1	6	0	11C(427.1867)		sp|Q86UY8|NT5D3_HUMAN	Q86UY8	NT5D3_HUMAN	NT5DC3	5'-nucleotidase domain-containing protein 3
ALNALCDGLIDELNQALK	K	T	18	57	74	3	1	7	0	6C(427.1867)		sp|P30084|ECHM_HUMAN	P30084	ECHM_HUMAN	ECHS1	Enoyl-CoA hydratase, mitochondrial
ASPQLCR	M	A	7	2	8	2	0.9991	4	0	6C(427.1867), N-term(42.0106)		sp|P25325|THTM_HUMAN	P25325	THTM_HUMAN	MPST	3-mercaptopyruvate sulfurtransferase
ASVGECPAPVPVK	M	D	13	2	14	2, 3	1	11	0	6C(427.1867), N-term(42.0106)		sp|P56134|ATPK_HUMAN	P56134	ATPK_HUMAN	ATP5MF	ATP synthase subunit f, mitochondrial
ASVGECPAPVPVKDK	M	K	15	2	16	3	0.9994	6	0	6C(427.1867), N-term(42.0106)		sp|P56134|ATPK_HUMAN	P56134	ATPK_HUMAN	ATP5MF	ATP synthase subunit f, mitochondrial
ASVGECPAPVPVKDKK	M	L	16	2	17	3	0.9989	3	0	6C(427.1867), N-term(42.0106)		sp|P56134|ATPK_HUMAN	P56134	ATPK_HUMAN	ATP5MF	ATP synthase subunit f, mitochondrial
ATQCVPK	K	E	7	121	127	3	0.8957	1	0	4C(427.1867)		sp|Q9HAV7|GRPE1_HUMAN	Q9HAV7	GRPE1_HUMAN	GRPEL1	GrpE protein homolog 1, mitochondrial
ATQCVPKEEIKDDNPHLK	K	N	18	121	138	4	1	2	0	4C(427.1867)		sp|Q9HAV7|GRPE1_HUMAN	Q9HAV7	GRPE1_HUMAN	GRPEL1	GrpE protein homolog 1, mitochondrial
CAQNQNKT	K	-	8	321	328	2	0.97	2	0	1C(427.1867)		sp|Q5TC12|ATPF1_HUMAN	Q5TC12	ATPF1_HUMAN	ATPAF1	ATP synthase mitochondrial F1 complex assembly factor 1
CEALAGAPLDNAPK	R	E	14	45	58	3	0.987	2	0	1C(427.1867)		sp|P52815|RM12_HUMAN	P52815	RM12_HUMAN	MRPL12	Large ribosomal subunit protein bL12m
CEYPAACNALETLLIHR	K	D	17	606	622	3, 4	1	7	0	7C(427.1867)		sp|P54886|P5CS_HUMAN	P54886	P5CS_HUMAN	ALDH18A1	Delta-1-pyrroline-5-carboxylate synthase
CIVSPAGR	R	H	8	12	19	2	0.9993	11	0	1C(427.1867)		sp|Q5VWZ2|LYPL1_HUMAN	Q5VWZ2	LYPL1_HUMAN	LYPLAL1	Lysophospholipase-like protein 1
CLPFIIGCNPTILHVHELYIR	R	A	21	111	131	4	1	3	0	1C(427.1867)		sp|O14874|BCKD_HUMAN	O14874	BCKD_HUMAN	BCKDK	Branched-chain alpha-ketoacid dehydrogenase kinase
CPPPPVR	R	R	7	53	59	2	0.9964	2	0	1C(427.1867)		sp|Q9H9J2|RM44_HUMAN	Q9H9J2	RM44_HUMAN	MRPL44	Large ribosomal subunit protein mL44
DCPHISQR	R	S	8	142	149	3	0.9992	3	0	2C(427.1867)		sp|Q9Y2S7|PDIP2_HUMAN	Q9Y2S7	PDIP2_HUMAN	POLDIP2	Polymerase delta-interacting protein 2
DFSHPCTWQVLDGAEDTLR	K	E	19	104	122	3	0.9827	1	0	6C(427.1867)		sp|Q9BSH5|HDHD3_HUMAN	Q9BSH5	HDHD3_HUMAN	HDHD3	Haloacid dehalogenase-like hydrolase domain-containing protein 3
DLLVENVPYCDAPTQKQ	K	-	17	88	104	3	0.993	1	0	10C(427.1867)		sp|Q5U5X0|LYRM7_HUMAN	Q5U5X0	LYRM7_HUMAN	LYRM7	Complex III assembly factor LYRM7
EVFGSGTACQVCPVHR	R	I	16	334	349	3	1	4	0	9C(427.1867)		sp|O15382|BCAT2_HUMAN	O15382	BCAT2_HUMAN	BCAT2	Branched-chain-amino-acid aminotransferase, mitochondrial
FLTFKDCDPGEVNK	K	A	14	127	140	3, 4	1	2	0	7C(427.1867)		sp|Q9NYK5|RM39_HUMAN	Q9NYK5	RM39_HUMAN	MRPL39	Large ribosomal subunit protein mL39
GAVLVCAWAEEGADALGPDGK	K	L	21	218	238	4	0.9572	1	0	6C(427.1867)		sp|P50053|KHK_HUMAN	P50053	KHK_HUMAN	KHK	Ketohexokinase
GAVTSEALKDPDVCTDPVQLTTYAMGVNIYK	K	E	31	49	79	4	1	1	0	14C(427.1867)		sp|Q6P161|RM54_HUMAN	Q6P161	RM54_HUMAN	MRPL54	Large ribosomal subunit protein mL54
GDECGLALGR	R	L	10	85	94	2, 3	0.9994	5	0	4C(427.1867)		sp|P54886|P5CS_HUMAN	P54886	P5CS_HUMAN	ALDH18A1	Delta-1-pyrroline-5-carboxylate synthase
GQPCSQNYR	R	L	9	41	49	3	0.9564	3	0	4C(427.1867)		sp|Q9H2U2|IPYR2_HUMAN	Q9H2U2	IPYR2_HUMAN	PPA2	Inorganic pyrophosphatase 2, mitochondrial
GVPGAIVNVSSQCSQR	R	A	16	126	141	3	0.9791	1	0	13C(427.1867)		sp|Q7Z4W1|DCXR_HUMAN	Q7Z4W1	DCXR_HUMAN	DCXR	L-xylulose reductase
GVVLCTFTR	K	K	9	60	68	2, 3	0.9995	6	0	5C(427.1867)		sp|O15235|RT12_HUMAN	O15235	RT12_HUMAN	MRPS12	Small ribosomal subunit protein uS12m
HPLTQELKECEGIVPVPLAEK	K	L	21	96	116	4	0.999	2	0	10C(427.1867)		sp|P82932|RT06_HUMAN	P82932	RT06_HUMAN	MRPS6	Small ribosomal subunit protein bS6m
IFSKLCLNIR	R	L	10	80	89	3	0.9621	1	0	6C(427.1867)		sp|Q9BSH4|TACO1_HUMAN	Q9BSH4	TACO1_HUMAN	TACO1	Translational activator of cytochrome c oxidase 1
IQCTLQDVGSALATPCSSAR	K	E	20	117	136	3	1	11	0	16C(427.1867), 3C(427.1867)		sp|Q96EY8|MMAB_HUMAN	Q96EY8	MMAB_HUMAN	MMAB	Corrinoid adenosyltransferase MMAB
IVAAHNKCPR	R	D	10	34	43	3, 4	0.9999	4	0	8C(427.1867)		sp|Q9Y3D3|RT16_HUMAN	Q9Y3D3	RT16_HUMAN	MRPS16	Small ribosomal subunit protein bS16m
KDLLVENVPYCDAPTQK	R	Q	17	87	103	3, 4	1	8	0	11C(427.1867)		sp|Q5U5X0|LYRM7_HUMAN	Q5U5X0	LYRM7_HUMAN	LYRM7	Complex III assembly factor LYRM7
KDLLVENVPYCDAPTQKQ	R	-	18	87	104	3, 4	1	10	0	11C(427.1867)		sp|Q5U5X0|LYRM7_HUMAN	Q5U5X0	LYRM7_HUMAN	LYRM7	Complex III assembly factor LYRM7
KLPHELCTLIR	R	N	11	460	470	3, 4	0.9989	3	0	7C(427.1867)		sp|Q10713|MPPA_HUMAN	Q10713	MPPA_HUMAN	PMPCA	Mitochondrial-processing peptidase subunit alpha
LGEMIETAYGENFACSK	R	I	17	310	326	3	0.9999	1	0	15C(427.1867)		sp|Q8IYQ7|THNS1_HUMAN	Q8IYQ7	THNS1_HUMAN	THNSL1	Threonine synthase-like 1
LLVLEAFQVSHPCRQPDTPTELRA	R	-	24	193	216	4	1	1	0	13C(427.1867)		sp|O43708|MAAI_HUMAN	O43708	MAAI_HUMAN	GSTZ1	Maleylacetoacetate isomerase
LQGSCTSCPSSIITLK	K	N	16	206	221	3	0.9992	6	0	5C(427.1867)		sp|Q9UMS0|NFU1_HUMAN	Q9UMS0	NFU1_HUMAN	NFU1	NFU1 iron-sulfur cluster scaffold homolog, mitochondrial
LSCGEWK	K	S	7	275	281	2	0.9827	1	0	3C(427.1867)		sp|Q8IYQ7|THNS1_HUMAN	Q8IYQ7	THNS1_HUMAN	THNSL1	Threonine synthase-like 1
LTISYCR	R	S	7	77	83	2, 3	0.9999	18	0	6C(427.1867)		sp|Q14197|ICT1_HUMAN	Q14197	ICT1_HUMAN	MRPL58	Large ribosomal subunit protein mL62
LTLSCEEFVK	R	I	10	215	224	3	0.9772	1	0	5C(427.1867)		sp|O95571|ETHE1_HUMAN	O95571	ETHE1_HUMAN	ETHE1	Persulfide dioxygenase ETHE1, mitochondrial
METYCSSGSTDTSPVIDAVTHALTATTPYTR	K	Y	31	284	314	4	1	5	0	5C(427.1867)		sp|Q02338|BDH_HUMAN	Q02338	BDH_HUMAN	BDH1	D-beta-hydroxybutyrate dehydrogenase, mitochondrial
MGNITVDSSSGCLK	K	A	14	273	286	3	0.9657	1	0	12C(427.1867)		sp|Q8N0U4|F185A_HUMAN	Q8N0U4	F185A_HUMAN	FAM185A	Protein FAM185A
MPGQCSVLLFPGQGSQVVGMGR	R	G	22	58	79	3	1	2	0	5C(427.1867)		sp|Q8IVS2|FABD_HUMAN	Q8IVS2	FABD_HUMAN	MCAT	Malonyl-CoA-acyl carrier protein transacylase, mitochondrial
NADCSSGPGQR	R	V	11	98	108	3	0.9325	1	0	4C(427.1867)		sp|Q9BSD7|NTPCR_HUMAN	Q9BSD7	NTPCR_HUMAN	NTPCR	Cancer-related nucleoside-triphosphatase
NCEIVNWK	K	Q	8	91	98	2	0.9993	2	0	2C(427.1867)		sp|Q969I3|GLYL1_HUMAN	Q969I3	GLYL1_HUMAN	GLYATL1	Glycine N-acyltransferase-like protein 1
NHLLPDIVTCVQSSR	R	K	15	175	189	3	1	1	0	10C(427.1867)		sp|Q9BSD7|NTPCR_HUMAN	Q9BSD7	NTPCR_HUMAN	NTPCR	Cancer-related nucleoside-triphosphatase
NPPVGACDLQGELDR	R	F	15	38	52	3	0.9672	1	0	7C(427.1867)		sp|P53370|NUDT6_HUMAN	P53370	NUDT6_HUMAN	NUDT6	Nucleoside diphosphate-linked moiety X motif 6
QADSDIPLDRLTISYCR	K	S	17	67	83	3, 4	0.9796	3	0	16C(427.1867)		sp|Q14197|ICT1_HUMAN	Q14197	ICT1_HUMAN	MRPL58	Large ribosomal subunit protein mL62
RNPGVVIYVNSRPCCVPR	R	V	18	57	74	4	0.9855	2	0	14C(427.1867), 14C(57.0214)		sp|Q8N983|RM43_HUMAN	Q8N983	RM43_HUMAN	MRPL43	Large ribosomal subunit protein mL43
SCNGPVLVGSPQGGVDIEEVAASNPELIFK	R	E	30	161	190	3	0.9985	1	0	2C(427.1867)		sp|Q96I99|SUCB2_HUMAN	Q96I99	SUCB2_HUMAN	SUCLG2	Succinate--CoA ligase [GDP-forming] subunit beta, mitochondrial
SDITKLEVDAIVNAANSSLLGGGGVDGCIHR	R	A	31	159	189	4	0.9914	1	0	28C(427.1867)		sp|Q9BQ69|MACD1_HUMAN	Q9BQ69	MACD1_HUMAN	MACROD1	ADP-ribose glycohydrolase MACROD1
SEFYANEACKR	K	L	11	393	403	3	1	8	0	9C(427.1867)		sp|P49753|ACOT2_HUMAN	P49753	ACOT2_HUMAN	ACOT2	Acyl-coenzyme A thioesterase 2, mitochondrial	ACOT1	sp|Q86TX2|ACOT1_HUMAN
SGRYEAAFPFLSPCGR	R	E	16	85	100	3	0.9999	4	0	14C(427.1867)		sp|Q6P1X6|CH082_HUMAN	Q6P1X6	CH082_HUMAN	C8orf82	UPF0598 protein C8orf82
SINNDTTYCIK	K	K	11	92	102	3	0.995	2	0	9C(427.1867)		sp|Q53H82|LACB2_HUMAN	Q53H82	LACB2_HUMAN	LACTB2	Endoribonuclease LACTB2
SPAAECLSEKETEELMAWMR	R	N	20	568	587	3	0.9487	1	0	6C(427.1867)		sp|Q12931|TRAP1_HUMAN	Q12931	TRAP1_HUMAN	TRAP1	Heat shock protein 75 kDa, mitochondrial
SSGHQRCEALAGAPLDNAPK	R	E	20	39	58	4	0.8863	1	0	7C(427.1867)		sp|P52815|RM12_HUMAN	P52815	RM12_HUMAN	MRPL12	Large ribosomal subunit protein bL12m
STVQVCNSILCPK	K	T	13	125	137	3	0.8841	1	0	11C(427.1867)		sp|Q96QE5|TEFM_HUMAN	Q96QE5	TEFM_HUMAN	TEFM	Transcription elongation factor, mitochondrial
TDFQQGCAK	R	T	9	164	172	3	0.9796	1	0	7C(427.1867)		sp|O95571|ETHE1_HUMAN	O95571	ETHE1_HUMAN	ETHE1	Persulfide dioxygenase ETHE1, mitochondrial
TTGLVGLAVCNTPHER	K	L	16	8	23	3, 4	1	7	0	10C(427.1867)		sp|Q16718|NDUA5_HUMAN	Q16718	NDUA5_HUMAN	NDUFA5	NADH dehydrogenase [ubiquinone] 1 alpha subcomplex subunit 5
VCNFLASQVPFPSR	K	L	14	213	226	3	1	5	0	2C(427.1867)		sp|Q99714|HCD2_HUMAN	Q99714	HCD2_HUMAN	HSD17B10	3-hydroxyacyl-CoA dehydrogenase type-2
VLYCCPEIFTMR	R	Q	12	179	190	3	0.9984	2	0	4C(427.1867)		sp|Q7Z6M4|MTEF4_HUMAN	Q7Z6M4	MTEF4_HUMAN	MTERF4	Transcription termination factor 4, mitochondrial
VQSLGVLFCQGEVTR	K	F	15	231	245	3	0.9955	1	0	9C(427.1867)		sp|Q96CU9|FXRD1_HUMAN	Q96CU9	FXRD1_HUMAN	FOXRED1	FAD-dependent oxidoreductase domain-containing protein 1
VREVFGSGTACQVCPVHR	R	I	18	332	349	4	0.9975	1	0	11C(427.1867)		sp|O15382|BCAT2_HUMAN	O15382	BCAT2_HUMAN	BCAT2	Branched-chain-amino-acid aminotransferase, mitochondrial
VTSEKLCR	R	A	8	47	54	3	0.9998	7	0	7C(427.1867)		sp|Q96HJ9|FMC1_HUMAN	Q96HJ9	FMC1_HUMAN	FMC1	Protein FMC1 homolog
VVNSETPVVVDFHAQWCGPCK	R	I	21	74	94	3, 4	1	5	0	17C(427.1867)		sp|Q99757|THIOM_HUMAN	Q99757	THIOM_HUMAN	TXN2	Thioredoxin, mitochondrial
VWAVLPSSPEACGAASLQER	R	A	20	159	178	3	1	3	0	12C(427.1867)		sp|Q5T440|CAF17_HUMAN	Q5T440	CAF17_HUMAN	IBA57	Putative transferase CAF17, mitochondrial
YEAAFPFLSPCGR	R	E	13	88	100	2, 3	1	13	0	11C(427.1867)		sp|Q6P1X6|CH082_HUMAN	Q6P1X6	CH082_HUMAN	C8orf82	UPF0598 protein C8orf82
YIELFLNSCPK	R	G	11	468	478	3	0.9936	3	0	9C(427.1867)		sp|Q12849|GRSF1_HUMAN	Q12849	GRSF1_HUMAN	GRSF1	G-rich sequence factor 1

## Sheet: C427_replicate_3
Peptide	Prev AA	Next AA	Peptide Length	Protein Start	Protein End	Charges	Probability	Spectral Count	Intensity	Assigned Modifications	Observed Modifications	Protein	Protein ID	Entry Name	Gene	Protein Description	Mapped Genes	Mapped Proteins
AASCVLLHTGQK	M	M	12	2	13	2, 3	0.9986	3	0	4C(427.1867), N-term(42.0106)		sp|P14550|AK1A1_HUMAN	P14550	AK1A1_HUMAN	AKR1A1	Aldo-keto reductase family 1 member A1
AFQYVETHGEVCPANWTPDSPTIKPSPAASK	K	E	31	218	248	4	1	6	0	12C(427.1867), 12C(57.0214)		sp|P30048|PRDX3_HUMAN	P30048	PRDX3_HUMAN	PRDX3	Thioredoxin-dependent peroxide reductase, mitochondrial
AIEADIEKYICYAEQTR	R	A	17	266	282	3, 4	0.9961	2	0	11C(427.1867)		sp|Q86UY8|NT5D3_HUMAN	Q86UY8	NT5D3_HUMAN	NT5DC3	5'-nucleotidase domain-containing protein 3
ALNALCDGLIDELNQALK	K	T	18	57	74	3	1	8	0	6C(427.1867)		sp|P30084|ECHM_HUMAN	P30084	ECHM_HUMAN	ECHS1	Enoyl-CoA hydratase, mitochondrial
ASPQLCR	M	A	7	2	8	2	0.9933	2	0	6C(427.1867), N-term(42.0106)		sp|P25325|THTM_HUMAN	P25325	THTM_HUMAN	MPST	3-mercaptopyruvate sulfurtransferase
ASVGECPAPVPVK	M	D	13	2	14	2, 3	1	10	0	6C(427.1867), N-term(42.0106)		sp|P56134|ATPK_HUMAN	P56134	ATPK_HUMAN	ATP5MF	ATP synthase subunit f, mitochondrial
ASVGECPAPVPVKDK	M	K	15	2	16	3	0.9995	3	0	6C(427.1867), N-term(42.0106)		sp|P56134|ATPK_HUMAN	P56134	ATPK_HUMAN	ATP5MF	ATP synthase subunit f, mitochondrial
ASVGECPAPVPVKDKK	M	L	16	2	17	3	0.9999	3	0	6C(427.1867), N-term(42.0106)		sp|P56134|ATPK_HUMAN	P56134	ATPK_HUMAN	ATP5MF	ATP synthase subunit f, mitochondrial
ATQCVPKEEIKDDNPHLK	K	N	18	121	138	4	0.9999	3	0	4C(427.1867)		sp|Q9HAV7|GRPE1_HUMAN	Q9HAV7	GRPE1_HUMAN	GRPEL1	GrpE protein homolog 1, mitochondrial
CAQNQNKT	K	-	8	321	328	2	0.981	2	0	1C(427.1867)		sp|Q5TC12|ATPF1_HUMAN	Q5TC12	ATPF1_HUMAN	ATPAF1	ATP synthase mitochondrial F1 complex assembly factor 1
CEYPAACNALETLLIHR	K	D	17	606	622	3, 4	1	7	0	7C(427.1867)		sp|P54886|P5CS_HUMAN	P54886	P5CS_HUMAN	ALDH18A1	Delta-1-pyrroline-5-carboxylate synthase
CIVSPAGR	R	H	8	12	19	2	0.9985	8	0	1C(427.1867)		sp|Q5VWZ2|LYPL1_HUMAN	Q5VWZ2	LYPL1_HUMAN	LYPLAL1	Lysophospholipase-like protein 1
CLPFIIGCNPTILHVHELYIR	R	A	21	111	131	4	1	4	0	1C(427.1867)		sp|O14874|BCKD_HUMAN	O14874	BCKD_HUMAN	BCKDK	Branched-chain alpha-ketoacid dehydrogenase kinase
CNTPTYCDLGK	M	A	11	2	12	2	0.9867	1	0	7C(427.1867), N-term(42.0106)		sp|Q9Y277|VDAC3_HUMAN	Q9Y277	VDAC3_HUMAN	VDAC3	Voltage-dependent anion-selective channel protein 3
DCPHISQR	R	S	8	142	149	3	0.9976	3	0	2C(427.1867)		sp|Q9Y2S7|PDIP2_HUMAN	Q9Y2S7	PDIP2_HUMAN	POLDIP2	Polymerase delta-interacting protein 2
DLLVENVPYCDAPTQKQ	K	-	17	88	104	3	0.9603	1	0	10C(427.1867)		sp|Q5U5X0|LYRM7_HUMAN	Q5U5X0	LYRM7_HUMAN	LYRM7	Complex III assembly factor LYRM7
EVFGSGTACQVCPVHR	R	I	16	334	349	3	0.9663	2	0	9C(427.1867)		sp|O15382|BCAT2_HUMAN	O15382	BCAT2_HUMAN	BCAT2	Branched-chain-amino-acid aminotransferase, mitochondrial
FLTFKDCDPGEVNK	K	A	14	127	140	3	0.9999	2	0	7C(427.1867)		sp|Q9NYK5|RM39_HUMAN	Q9NYK5	RM39_HUMAN	MRPL39	Large ribosomal subunit protein mL39
GDECGLALGR	R	L	10	85	94	3	0.9987	3	0	4C(427.1867)		sp|P54886|P5CS_HUMAN	P54886	P5CS_HUMAN	ALDH18A1	Delta-1-pyrroline-5-carboxylate synthase
GQILSSAADIAATVQHTMACHLVK	K	R	24	276	299	4	0.9836	1	0	20C(427.1867)		sp|Q9H4B0|OSGL1_HUMAN	Q9H4B0	OSGL1_HUMAN	OSGEPL1	tRNA N6-adenosine threonylcarbamoyltransferase, mitochondrial
GQPCSQNYR	R	L	9	41	49	3	0.9547	1	0	4C(427.1867)		sp|Q9H2U2|IPYR2_HUMAN	Q9H2U2	IPYR2_HUMAN	PPA2	Inorganic pyrophosphatase 2, mitochondrial
GVVLCTFTR	K	K	9	60	68	2, 3	0.9963	6	0	5C(427.1867)		sp|O15235|RT12_HUMAN	O15235	RT12_HUMAN	MRPS12	Small ribosomal subunit protein uS12m
HPLTQELKECEGIVPVPLAEK	K	L	21	96	116	4	0.9887	2	0	10C(427.1867)		sp|P82932|RT06_HUMAN	P82932	RT06_HUMAN	MRPS6	Small ribosomal subunit protein bS6m
IGASLLFVTEHCYVLPMSYTHR	R	S	22	162	183	4	0.9901	1	0	12C(427.1867)		sp|Q8TDU5|VNRL4_HUMAN	Q8TDU5	VNRL4_HUMAN	VN1R17P	Putative vomeronasal receptor-like protein 4
IQCTLQDVGSALATPCSSAR	K	E	20	117	136	3	1	7	0	16C(427.1867), 3C(427.1867)		sp|Q96EY8|MMAB_HUMAN	Q96EY8	MMAB_HUMAN	MMAB	Corrinoid adenosyltransferase MMAB
IVAAHNKCPR	R	D	10	34	43	4	0.9999	2	0	8C(427.1867)		sp|Q9Y3D3|RT16_HUMAN	Q9Y3D3	RT16_HUMAN	MRPS16	Small ribosomal subunit protein bS16m
KDLLVENVPYCDAPTQK	R	Q	17	87	103	3, 4	1	6	0	11C(427.1867)		sp|Q5U5X0|LYRM7_HUMAN	Q5U5X0	LYRM7_HUMAN	LYRM7	Complex III assembly factor LYRM7
KDLLVENVPYCDAPTQKQ	R	-	18	87	104	3, 4	1	7	0	11C(427.1867)		sp|Q5U5X0|LYRM7_HUMAN	Q5U5X0	LYRM7_HUMAN	LYRM7	Complex III assembly factor LYRM7
KLPHELCTLIR	R	N	11	460	470	3, 4	0.9916	3	0	7C(427.1867)		sp|Q10713|MPPA_HUMAN	Q10713	MPPA_HUMAN	PMPCA	Mitochondrial-processing peptidase subunit alpha
LFWCEDER	R	F	8	331	338	2, 3	0.9922	2	0	4C(427.1867)		sp|O95363|SYFM_HUMAN	O95363	SYFM_HUMAN	FARS2	Phenylalanine--tRNA ligase, mitochondrial
LLVLEAFQVSHPCRQPDTPTELRA	R	-	24	193	216	4	0.9993	1	0	13C(427.1867)		sp|O43708|MAAI_HUMAN	O43708	MAAI_HUMAN	GSTZ1	Maleylacetoacetate isomerase
LQELSSKADEASELACPTPK	K	E	20	2187	2206	4	0.9573	1	0	16C(427.1867)		sp|P49327|FAS_HUMAN	P49327	FAS_HUMAN	FASN	Fatty acid synthase
LQGSCTSCPSSIITLK	K	N	16	206	221	3	0.9946	3	0	5C(427.1867)		sp|Q9UMS0|NFU1_HUMAN	Q9UMS0	NFU1_HUMAN	NFU1	NFU1 iron-sulfur cluster scaffold homolog, mitochondrial
LTISYCR	R	S	7	77	83	2, 3	0.9986	15	0	6C(427.1867)		sp|Q14197|ICT1_HUMAN	Q14197	ICT1_HUMAN	MRPL58	Large ribosomal subunit protein mL62
METYCSSGSTDTSPVIDAVTHALTATTPYTR	K	Y	31	284	314	4	1	4	0	5C(427.1867)		sp|Q02338|BDH_HUMAN	Q02338	BDH_HUMAN	BDH1	D-beta-hydroxybutyrate dehydrogenase, mitochondrial
MPGQCSVLLFPGQGSQVVGMGR	R	G	22	58	79	3	1	2	0	5C(427.1867)		sp|Q8IVS2|FABD_HUMAN	Q8IVS2	FABD_HUMAN	MCAT	Malonyl-CoA-acyl carrier protein transacylase, mitochondrial
NHLLPDIVTCVQSSR	R	K	15	175	189	3	0.9967	1	0	10C(427.1867)		sp|Q9BSD7|NTPCR_HUMAN	Q9BSD7	NTPCR_HUMAN	NTPCR	Cancer-related nucleoside-triphosphatase
QADSDIPLDRLTISYCR	K	S	17	67	83	4	0.9665	2	0	16C(427.1867)		sp|Q14197|ICT1_HUMAN	Q14197	ICT1_HUMAN	MRPL58	Large ribosomal subunit protein mL62
RMPGQCSVLLFPGQGSQVVGMGR	R	G	23	57	79	4	0.9047	1	0	6C(427.1867)		sp|Q8IVS2|FABD_HUMAN	Q8IVS2	FABD_HUMAN	MCAT	Malonyl-CoA-acyl carrier protein transacylase, mitochondrial
SEEVLKNCEIVNWK	K	Q	14	85	98	3	0.9927	1	0	8C(427.1867)		sp|Q969I3|GLYL1_HUMAN	Q969I3	GLYL1_HUMAN	GLYATL1	Glycine N-acyltransferase-like protein 1
SEFYANEACKR	K	L	11	331	341	3	1	7	0	9C(427.1867)		sp|Q86TX2|ACOT1_HUMAN	Q86TX2	ACOT1_HUMAN	ACOT1	Acyl-coenzyme A thioesterase 1	ACOT2	sp|P49753|ACOT2_HUMAN
SGRYEAAFPFLSPCGR	R	E	16	85	100	3	1	5	0	14C(427.1867)		sp|Q6P1X6|CH082_HUMAN	Q6P1X6	CH082_HUMAN	C8orf82	UPF0598 protein C8orf82
SIRDAGHKCPVDNEILLENQLFPDNFAK	K	R	28	97	124	4	0.9714	1	0	9C(427.1867)		sp|Q9Y4K3|TRAF6_HUMAN	Q9Y4K3	TRAF6_HUMAN	TRAF6	TNF receptor-associated factor 6
STVQVCNSILCPK	K	T	13	125	137	3	0.9264	1	0	11C(427.1867)		sp|Q96QE5|TEFM_HUMAN	Q96QE5	TEFM_HUMAN	TEFM	Transcription elongation factor, mitochondrial
TTGLVGLAVCNTPHER	K	L	16	8	23	3, 4	1	5	0	10C(427.1867)		sp|Q16718|NDUA5_HUMAN	Q16718	NDUA5_HUMAN	NDUFA5	NADH dehydrogenase [ubiquinone] 1 alpha subcomplex subunit 5
VCNFLASQVPFPSR	K	L	14	213	226	2, 3	1	4	0	2C(427.1867)		sp|Q99714|HCD2_HUMAN	Q99714	HCD2_HUMAN	HSD17B10	3-hydroxyacyl-CoA dehydrogenase type-2
VLYCCPEIFTMR	R	Q	12	179	190	3	0.9888	1	0	4C(427.1867)		sp|Q7Z6M4|MTEF4_HUMAN	Q7Z6M4	MTEF4_HUMAN	MTERF4	Transcription termination factor 4, mitochondrial
VTSEKLCR	R	A	8	47	54	3	0.9991	3	0	7C(427.1867)		sp|Q96HJ9|FMC1_HUMAN	Q96HJ9	FMC1_HUMAN	FMC1	Protein FMC1 homolog
VVNSETPVVVDFHAQWCGPCK	R	I	21	74	94	3, 4	1	6	0	17C(427.1867)		sp|Q99757|THIOM_HUMAN	Q99757	THIOM_HUMAN	TXN2	Thioredoxin, mitochondrial
VWAVLPSSPEACGAASLQER	R	A	20	159	178	3	1	2	0	12C(427.1867)		sp|Q5T440|CAF17_HUMAN	Q5T440	CAF17_HUMAN	IBA57	Putative transferase CAF17, mitochondrial
YEAAFPFLSPCGR	R	E	13	88	100	2, 3	1	12	0	11C(427.1867)		sp|Q6P1X6|CH082_HUMAN	Q6P1X6	CH082_HUMAN	C8orf82	UPF0598 protein C8orf82
YIELFLNSCPK	R	G	11	468	478	3	0.9996	1	0	9C(427.1867)		sp|Q12849|GRSF1_HUMAN	Q12849	GRSF1_HUMAN	GRSF1	G-rich sequence factor 1

## Sheet: C427_replicate_4
Peptide	Prev AA	Next AA	Peptide Length	Protein Start	Protein End	Charges	Probability	Spectral Count	Intensity	Assigned Modifications	Observed Modifications	Protein	Protein ID	Entry Name	Gene	Protein Description	Mapped Genes	Mapped Proteins
AASCVLLHTGQK	M	M	12	2	13	2, 3	0.9999	3	0	4C(427.1867), N-term(42.0106)		sp|P14550|AK1A1_HUMAN	P14550	AK1A1_HUMAN	AKR1A1	Aldo-keto reductase family 1 member A1
AFQYVETHGEVCPANWTPDSPTIKPSPAASK	K	E	31	218	248	4	1	8	0	12C(427.1867)		sp|P30048|PRDX3_HUMAN	P30048	PRDX3_HUMAN	PRDX3	Thioredoxin-dependent peroxide reductase, mitochondrial
AIEADIEKYICYAEQTR	R	A	17	266	282	3	0.9909	2	0	11C(427.1867)		sp|Q86UY8|NT5D3_HUMAN	Q86UY8	NT5D3_HUMAN	NT5DC3	5'-nucleotidase domain-containing protein 3
ALNALCDGLIDELNQALK	K	T	18	57	74	3	1	6	0	6C(427.1867)		sp|P30084|ECHM_HUMAN	P30084	ECHM_HUMAN	ECHS1	Enoyl-CoA hydratase, mitochondrial
ASPQLCR	M	A	7	2	8	2	0.9994	3	0	6C(427.1867), N-term(42.0106)		sp|P25325|THTM_HUMAN	P25325	THTM_HUMAN	MPST	3-mercaptopyruvate sulfurtransferase
ASVGECPAPVPVK	M	D	13	2	14	2, 3	1	11	0	6C(427.1867), N-term(42.0106)		sp|P56134|ATPK_HUMAN	P56134	ATPK_HUMAN	ATP5MF	ATP synthase subunit f, mitochondrial
ASVGECPAPVPVKDK	M	K	15	2	16	3	0.9944	5	0	6C(427.1867), N-term(42.0106)		sp|P56134|ATPK_HUMAN	P56134	ATPK_HUMAN	ATP5MF	ATP synthase subunit f, mitochondrial
ASVGECPAPVPVKDKK	M	L	16	2	17	3	1	5	0	6C(427.1867), N-term(42.0106)		sp|P56134|ATPK_HUMAN	P56134	ATPK_HUMAN	ATP5MF	ATP synthase subunit f, mitochondrial
ATQCVPKEEIKDDNPHLK	K	N	18	121	138	4	1	2	0	4C(427.1867)		sp|Q9HAV7|GRPE1_HUMAN	Q9HAV7	GRPE1_HUMAN	GRPEL1	GrpE protein homolog 1, mitochondrial
CEYPAACNALETLLIHR	K	D	17	606	622	3, 4	1	8	0	7C(427.1867)		sp|P54886|P5CS_HUMAN	P54886	P5CS_HUMAN	ALDH18A1	Delta-1-pyrroline-5-carboxylate synthase
CIVSPAGR	R	H	8	12	19	2	0.9999	7	0	1C(427.1867)		sp|Q5VWZ2|LYPL1_HUMAN	Q5VWZ2	LYPL1_HUMAN	LYPLAL1	Lysophospholipase-like protein 1
CLPFIIGCNPTILHVHELYIR	R	A	21	111	131	4	1	5	0	1C(427.1867)		sp|O14874|BCKD_HUMAN	O14874	BCKD_HUMAN	BCKDK	Branched-chain alpha-ketoacid dehydrogenase kinase
CNTPTYCDLGK	M	A	11	2	12	2	0.9128	1	0	7C(427.1867), N-term(42.0106)		sp|Q9Y277|VDAC3_HUMAN	Q9Y277	VDAC3_HUMAN	VDAC3	Voltage-dependent anion-selective channel protein 3
DCPHISQR	R	S	8	142	149	3	0.9995	4	0	2C(427.1867)		sp|Q9Y2S7|PDIP2_HUMAN	Q9Y2S7	PDIP2_HUMAN	POLDIP2	Polymerase delta-interacting protein 2
DLLVENVPYCDAPTQKQ	K	-	17	88	104	3	0.9913	2	0	10C(427.1867)		sp|Q5U5X0|LYRM7_HUMAN	Q5U5X0	LYRM7_HUMAN	LYRM7	Complex III assembly factor LYRM7
EVFGSGTACQVCPVHR	R	I	16	334	349	3, 4	1	5	0	9C(427.1867)		sp|O15382|BCAT2_HUMAN	O15382	BCAT2_HUMAN	BCAT2	Branched-chain-amino-acid aminotransferase, mitochondrial
FLTFKDCDPGEVNK	K	A	14	127	140	3, 4	1	4	0	7C(427.1867)		sp|Q9NYK5|RM39_HUMAN	Q9NYK5	RM39_HUMAN	MRPL39	Large ribosomal subunit protein mL39
GAVTSEALKDPDVCTDPVQLTTYAMGVNIYK	K	E	31	49	79	4	0.9997	1	0	14C(427.1867)		sp|Q6P161|RM54_HUMAN	Q6P161	RM54_HUMAN	MRPL54	Large ribosomal subunit protein mL54
GDECGLALGR	R	L	10	85	94	2, 3	0.9988	6	0	4C(427.1867)		sp|P54886|P5CS_HUMAN	P54886	P5CS_HUMAN	ALDH18A1	Delta-1-pyrroline-5-carboxylate synthase
GQPCSQNYR	R	L	9	41	49	3	0.9361	2	0	4C(427.1867)		sp|Q9H2U2|IPYR2_HUMAN	Q9H2U2	IPYR2_HUMAN	PPA2	Inorganic pyrophosphatase 2, mitochondrial
GVVLCTFTR	K	K	9	60	68	2, 3	0.9972	4	0	5C(427.1867)		sp|O15235|RT12_HUMAN	O15235	RT12_HUMAN	MRPS12	Small ribosomal subunit protein uS12m
HPLTQELKECEGIVPVPLAEK	K	L	21	96	116	4	1	2	0	10C(427.1867)		sp|P82932|RT06_HUMAN	P82932	RT06_HUMAN	MRPS6	Small ribosomal subunit protein bS6m
IQCTLQDVGSALATPCSSAR	K	E	20	117	136	3	1	7	0	16C(427.1867), 3C(427.1867)		sp|Q96EY8|MMAB_HUMAN	Q96EY8	MMAB_HUMAN	MMAB	Corrinoid adenosyltransferase MMAB
IVAAHNKCPR	R	D	10	34	43	4	1	3	0	8C(427.1867)		sp|Q9Y3D3|RT16_HUMAN	Q9Y3D3	RT16_HUMAN	MRPS16	Small ribosomal subunit protein bS16m
KDLLVENVPYCDAPTQK	R	Q	17	87	103	3, 4	0.9993	6	0	11C(427.1867)		sp|Q5U5X0|LYRM7_HUMAN	Q5U5X0	LYRM7_HUMAN	LYRM7	Complex III assembly factor LYRM7
KDLLVENVPYCDAPTQKQ	R	-	18	87	104	3, 4	1	10	0	11C(427.1867)		sp|Q5U5X0|LYRM7_HUMAN	Q5U5X0	LYRM7_HUMAN	LYRM7	Complex III assembly factor LYRM7
KEIPVFNFTIHEIHCQR	K	N	17	18	34	4	0.9841	1	0	15C(427.1867)		sp|O14545|TRAD1_HUMAN	O14545	TRAD1_HUMAN	TRAFD1	TRAF-type zinc finger domain-containing protein 1
KLPHELCTLIR	R	N	11	460	470	3, 4	0.997	4	0	7C(427.1867)		sp|Q10713|MPPA_HUMAN	Q10713	MPPA_HUMAN	PMPCA	Mitochondrial-processing peptidase subunit alpha
LEVDAIVNAANSSLLGGGGVDGCIHR	K	A	26	164	189	4	1	1	0	23C(427.1867)		sp|Q9BQ69|MACD1_HUMAN	Q9BQ69	MACD1_HUMAN	MACROD1	ADP-ribose glycohydrolase MACROD1
LGEMIETAYGENFACSK	R	I	17	310	326	3	0.9981	1	0	15C(427.1867)		sp|Q8IYQ7|THNS1_HUMAN	Q8IYQ7	THNS1_HUMAN	THNSL1	Threonine synthase-like 1
LLVLEAFQVSHPCRQPDTPTELRA	R	-	24	193	216	4	1	1	0	13C(427.1867)		sp|O43708|MAAI_HUMAN	O43708	MAAI_HUMAN	GSTZ1	Maleylacetoacetate isomerase
LQGSCTSCPSSIITLK	K	N	16	206	221	3	0.9995	2	0	5C(427.1867)		sp|Q9UMS0|NFU1_HUMAN	Q9UMS0	NFU1_HUMAN	NFU1	NFU1 iron-sulfur cluster scaffold homolog, mitochondrial
LTISYCR	R	S	7	77	83	2, 3	1	16	0	6C(427.1867)		sp|Q14197|ICT1_HUMAN	Q14197	ICT1_HUMAN	MRPL58	Large ribosomal subunit protein mL62
METYCSSGSTDTSPVIDAVTHALTATTPYTR	K	Y	31	284	314	4	1	5	0	5C(427.1867)		sp|Q02338|BDH_HUMAN	Q02338	BDH_HUMAN	BDH1	D-beta-hydroxybutyrate dehydrogenase, mitochondrial
MPGQCSVLLFPGQGSQVVGMGR	R	G	22	58	79	3	1	5	0	5C(427.1867)		sp|Q8IVS2|FABD_HUMAN	Q8IVS2	FABD_HUMAN	MCAT	Malonyl-CoA-acyl carrier protein transacylase, mitochondrial
NCEIVNWK	K	Q	8	91	98	2	0.9694	2	0	2C(427.1867)		sp|Q969I3|GLYL1_HUMAN	Q969I3	GLYL1_HUMAN	GLYATL1	Glycine N-acyltransferase-like protein 1
NHLLPDIVTCVQSSR	R	K	15	175	189	3	0.996	3	0	10C(427.1867)		sp|Q9BSD7|NTPCR_HUMAN	Q9BSD7	NTPCR_HUMAN	NTPCR	Cancer-related nucleoside-triphosphatase
NHLLPDIVTCVQSSRK	R	-	16	175	190	4	0.9998	1	0	10C(427.1867)		sp|Q9BSD7|NTPCR_HUMAN	Q9BSD7	NTPCR_HUMAN	NTPCR	Cancer-related nucleoside-triphosphatase
QADSDIPLDRLTISYCR	K	S	17	67	83	4	0.9915	2	0	16C(427.1867)		sp|Q14197|ICT1_HUMAN	Q14197	ICT1_HUMAN	MRPL58	Large ribosomal subunit protein mL62
RMPGQCSVLLFPGQGSQVVGMGR	R	G	23	57	79	4	0.9157	1	0	6C(427.1867)		sp|Q8IVS2|FABD_HUMAN	Q8IVS2	FABD_HUMAN	MCAT	Malonyl-CoA-acyl carrier protein transacylase, mitochondrial
SEFYANEACKR	K	L	11	393	403	3	1	7	0	9C(427.1867)		sp|P49753|ACOT2_HUMAN	P49753	ACOT2_HUMAN	ACOT2	Acyl-coenzyme A thioesterase 2, mitochondrial	ACOT1	sp|Q86TX2|ACOT1_HUMAN
SGRYEAAFPFLSPCGR	R	E	16	85	100	3	1	4	0	14C(427.1867)		sp|Q6P1X6|CH082_HUMAN	Q6P1X6	CH082_HUMAN	C8orf82	UPF0598 protein C8orf82
TTGLVGLAVCNTPHER	K	L	16	8	23	3, 4	1	7	0	10C(427.1867)		sp|Q16718|NDUA5_HUMAN	Q16718	NDUA5_HUMAN	NDUFA5	NADH dehydrogenase [ubiquinone] 1 alpha subcomplex subunit 5
VCNFLASQVPFPSR	K	L	14	213	226	2, 3	1	5	0	2C(427.1867)		sp|Q99714|HCD2_HUMAN	Q99714	HCD2_HUMAN	HSD17B10	3-hydroxyacyl-CoA dehydrogenase type-2
VLYCCPEIFTMR	R	Q	12	179	190	3	0.9985	1	0	4C(427.1867)		sp|Q7Z6M4|MTEF4_HUMAN	Q7Z6M4	MTEF4_HUMAN	MTERF4	Transcription termination factor 4, mitochondrial
VREVFGSGTACQVCPVHR	R	I	18	332	349	4	0.9866	2	0	11C(427.1867)		sp|O15382|BCAT2_HUMAN	O15382	BCAT2_HUMAN	BCAT2	Branched-chain-amino-acid aminotransferase, mitochondrial
VTCLESGLR	R	V	9	60	68	3	0.9628	2	0	3C(427.1867)		sp|O75439|MPPB_HUMAN	O75439	MPPB_HUMAN	PMPCB	Mitochondrial-processing peptidase subunit beta
VTSEKLCR	R	A	8	47	54	3	0.9999	6	0	7C(427.1867)		sp|Q96HJ9|FMC1_HUMAN	Q96HJ9	FMC1_HUMAN	FMC1	Protein FMC1 homolog
VVNSETPVVVDFHAQWCGPCK	R	I	21	74	94	3, 4	1	5	0	17C(427.1867), 20C(427.1867)		sp|Q99757|THIOM_HUMAN	Q99757	THIOM_HUMAN	TXN2	Thioredoxin, mitochondrial
VWAVLPSSPEACGAASLQER	R	A	20	159	178	3	1	2	0	12C(427.1867)		sp|Q5T440|CAF17_HUMAN	Q5T440	CAF17_HUMAN	IBA57	Putative transferase CAF17, mitochondrial
YEAAFPFLSPCGR	R	E	13	88	100	2, 3	1	14	0	11C(427.1867)		sp|Q6P1X6|CH082_HUMAN	Q6P1X6	CH082_HUMAN	C8orf82	UPF0598 protein C8orf82
YIELFLNSCPK	R	G	11	468	478	3	0.9984	2	0	9C(427.1867)		sp|Q12849|GRSF1_HUMAN	Q12849	GRSF1_HUMAN	GRSF1	G-rich sequence factor 1
